# Supplementary material for: A bioinformatics pipeline for estimating mitochondrial DNA copy number and heteroplasmy levels from whole genome sequencing data
Source: NAR Genom Bioinform. 2022 May 17;4(2):lqac034. doi: 10.1093/nargab/lqac034 (PMC9112767; doi:10.1093/nargab/lqac034)
Supplement: lqac034_Supplemental_Files [file lqac034_supplemental_files.zip]

Archive with 2 entries (2 files):
- SupplementalTables.xlsx
- Supplemental_Materials_submission_REVISED_forSubmission_v2.pdf
