# Supplementary material for: A bioinformatics pipeline for estimating mitochondrial DNA copy number and heteroplasmy levels from whole genome sequencing data
Source: NAR Genom Bioinform. 2022 May 17;4(2):lqac034. doi: 10.1093/nargab/lqac034 (PMC9112767; doi:10.1093/nargab/lqac034)
Supplement: lqac034_Supplemental_Files [file lqac034_supplemental_files.zip › SupplementalTables.xlsx]

## Sheet: TableS1
##fileformat=VCFv4.2
##reference=chrM3.fa
##contig=<ID=chrM,length=16569>
##contig=<ID=rCRS,length=16569>
##contig=<ID=RSRS,length=16569>
##INFO=<ID=HG,Number=1,Type=String,Description="haplogroup">
#CHROM	POS	ID	REF	ALT	QUAL	FILTER	INFO
chrM	55	.	T	C	.	.	HG=H
chrM	56	.	A	.	.	.	HG=M
chrM	57	.	T	G	.	.	HG=D
chrM	58	.	T	A	.	.	HG=M
chrM	63	.	T	C	.	.	HG=M
chrM	65	.	T	TT	.	.	HG=M
chrM	66	.	G	T	.	.	HG=M
chrM	66	.	G	A	.	.	HG=M
chrM	70	.	G	A	.	.	HG=D
chrM	72	.	T	G	.	.	HG=H
chrM	89	.	T	C	.	.	HG=Q
chrM	92	.	G	A	.	.	HG=Q
chrM	94	.	G	A	.	.	HG=A
chrM	114	.	C	G	.	.	HG=B
chrM	125	.	T	C	.	.	HG=M
chrM	127	.	T	C	.	.	HG=D
chrM	131	.	T	C	.	.	HG=HV
chrM	154	.	T	C	.	.	HG=R
chrM	185	.	G	T	.	.	HG=L1
chrM	189	.	A	C	.	.	HG=L1
chrM	192	.	T	C	.	.	HG=W
chrM	195	.	T	A	.	.	HG=M
chrM	196	.	T	C	.	.	HG=W
chrM	203	.	G	A	.	.	HG=I
chrM	208	.	T	C	.	.	HG=Q
chrM	215	.	A	G	.	.	HG=M
chrM	217	.	T	C	.	.	HG=U
chrM	225	.	G	A	.	.	HG=X
chrM	226	.	T	C	.	.	HG=X
chrM	227	.	A	G	.	.	HG=X
chrM	228	.	G	T	.	.	HG=Q
chrM	234	.	A	G	.	.	HG=M
chrM	236	.	T	C	.	.	HG=L0
chrM	240	.	A	G	.	.	HG=M
chrM	241	.	A	G	.	.	HG=R
chrM	246	.	T	C	.	.	HG=M
chrM	250	.	T	C	.	.	HG=I
chrM	256	.	C	T	.	.	HG=X
chrM	257	.	A	G	.	.	HG=X
chrM	261	.	C	T	.	.	HG=N
chrM	262	.	C	T	.	.	HG=H
chrM	282	.	T	C	.	.	HG=U
chrM	285	.	C	T	.	.	HG=U
chrM	286	.	AA	.	.	.	HG=C
chrM	291	.	ATTT	.	.	.	HG=M
chrM	293	.	T	C	.	.	HG=H
chrM	295	.	C	A	.	.	HG=R
chrM	295	.	C	T	.	.	HG=J
chrM	316	.	G	A	.	.	HG=L1
chrM	318	.	T	C	.	.	HG=M
chrM	325	.	C	T	.	.	HG=L2
chrM	326	.	A	G	.	.	HG=M
chrM	327	.	C	T	.	.	HG=H
chrM	335	.	A	.	.	.	HG=N
chrM	357	.	A	G	.	.	HG=L1
chrM	373	.	A	G	.	.	HG=R
chrM	390	.	A	T	.	.	HG=M
chrM	408	.	T	A	.	.	HG=H
chrM	437	.	C	T	.	.	HG=U
chrM	447	.	C	G	.	.	HG=M
chrM	455	.	T	TT	.	.	HG=I
chrM	460	.	T	C	.	.	HG=I
chrM	461	.	C	T	.	.	HG=M
chrM	462	.	C	T	.	.	HG=J
chrM	466	.	T	C	.	.	HG=M
chrM	470	.	A	G	.	.	HG=B
chrM	471	.	T	C	.	.	HG=U
chrM	477	.	T	C	.	.	HG=H
chrM	479	.	A	G	.	.	HG=L2
chrM	485	.	T	C	.	.	HG=M
chrM	493	.	A	G	.	.	HG=C
chrM	494	.	C	T	.	.	HG=L3
chrM	497	.	C	T	.	.	HG=K
chrM	508	.	A	G	.	.	HG=U
chrM	511	.	C	T	.	.	HG=M
chrM	513	.	G	A	.	.	HG=B
chrM	537	.	C	T	.	.	HG=M
chrM	553	.	C	T	.	.	HG=M
chrM	567	.	A	ACC	.	.	HG=I
chrM	571	.	C	T	.	.	HG=N
chrM	572	.	C	T	.	.	HG=M
chrM	595	.	C	CC	.	.	HG=C
chrM	629	.	T	C	.	.	HG=U
chrM	656	.	T	C	.	.	HG=M
chrM	663	.	A	G	.	.	HG=A
chrM	676	.	G	A	.	.	HG=M
chrM	680	.	T	C	.	.	HG=L2
chrM	681	.	T	C	.	.	HG=D
chrM	710	.	T	C	.	.	HG=L1
chrM	719	.	G	A	.	.	HG=L2
chrM	735	.	A	G	.	.	HG=L3
chrM	752	.	C	T	.	.	HG=D
chrM	793	.	C	T	.	.	HG=U
chrM	827	.	A	G	.	.	HG=B
chrM	850	.	T	C	.	.	HG=L0
chrM	851	.	A	G	.	.	HG=L5
chrM	862	.	A	G	.	.	HG=M
chrM	870	.	C	T	.	.	HG=L2
chrM	921	.	T	C	.	.	HG=L3
chrM	930	.	G	C	.	.	HG=M
chrM	951	.	G	A	.	.	HG=M
chrM	960	.	C	CC	.	.	HG=A
chrM	961	.	T	G	.	.	HG=H
chrM	980	.	T	C	.	.	HG=U
chrM	1009	.	C	T	.	.	HG=F
chrM	1041	.	A	G	.	.	HG=M
chrM	1106	.	C	T	.	.	HG=D
chrM	1107	.	T	C	.	.	HG=D
chrM	1119	.	T	C	.	.	HG=B
chrM	1189	.	T	C	.	.	HG=K
chrM	1211	.	G	A	.	.	HG=L2
chrM	1406	.	T	C	.	.	HG=W
chrM	1415	.	G	A	.	.	HG=L0
chrM	1453	.	A	G	.	.	HG=M
chrM	1462	.	G	A	.	.	HG=M
chrM	1462	.	G	T	.	.	HG=M
chrM	1541	.	T	C	.	.	HG=R
chrM	1692	.	A	G	.	.	HG=M
chrM	1700	.	T	C	.	.	HG=U
chrM	1703	.	C	T	.	.	HG=N
chrM	1706	.	C	T	.	.	HG=L2
chrM	1709	.	G	A	.	.	HG=A
chrM	1734	.	C	T	.	.	HG=F
chrM	1736	.	A	G	.	.	HG=A
chrM	1738	.	T	C	.	.	HG=L1
chrM	1780	.	T	C	.	.	HG=M
chrM	1824	.	T	C	.	.	HG=F
chrM	1872	.	T	C	.	.	HG=M
chrM	2056	.	G	A	.	.	HG=R
chrM	2092	.	C	T	.	.	HG=D
chrM	2098	.	G	A	.	.	HG=H
chrM	2140	.	G	A	.	.	HG=M
chrM	2159	.	T	C	.	.	HG=L2
chrM	2217	.	C	T	.	.	HG=K
chrM	2218	.	C	T	.	.	HG=U
chrM	2232	.	A	AA	.	.	HG=C
chrM	2245	.	A	G	.	.	HG=L0
chrM	2259	.	C	T	.	.	HG=H
chrM	2294	.	A	G	.	.	HG=U
chrM	2308	.	A	G	.	.	HG=I
chrM	2315	.	A	G	.	.	HG=M
chrM	2332	.	C	T	.	.	HG=L2
chrM	2358	.	A	G	.	.	HG=L2
chrM	2359	.	C	T	.	.	HG=Q
chrM	2361	.	G	A	.	.	HG=M
chrM	2387	.	T	C	.	.	HG=U
chrM	2389	.	C	T	.	.	HG=F
chrM	2404	.	T	C	.	.	HG=M
chrM	2405	.	C	CC	.	.	HG=U
chrM	2442	.	T	C	.	.	HG=R
chrM	2581	.	A	G	.	.	HG=H
chrM	2626	.	T	C	.	.	HG=M
chrM	2639	.	C	T	.	.	HG=N
chrM	2735	.	G	A	.	.	HG=M
chrM	2755	.	A	G	.	.	HG=R
chrM	2772	.	C	T	.	.	HG=M
chrM	2789	.	C	T	.	.	HG=L2
chrM	2831	.	G	T	.	.	HG=M
chrM	2836	.	C	A	.	.	HG=L0
chrM	2880	.	A	G	.	.	HG=M
chrM	3027	.	T	C	.	.	HG=E
chrM	3172	.	C	CC	.	.	HG=M
chrM	3200	.	T	A	.	.	HG=L2
chrM	3204	.	C	T	.	.	HG=M
chrM	3206	.	C	T	.	.	HG=D
chrM	3221	.	A	G	.	.	HG=M
chrM	3254	.	C	A	.	.	HG=L2
chrM	3307	.	A	AA	.	.	HG=A
chrM	3333	.	C	T	.	.	HG=H
chrM	3336	.	T	C	.	.	HG=D
chrM	3348	.	A	G	.	.	HG=U
chrM	3360	.	A	G	.	.	HG=R
chrM	3384	.	A	G	.	.	HG=R
chrM	3394	.	T	C	.	.	HG=M
chrM	3396	.	T	C	.	.	HG=L3
chrM	3397	.	A	G	.	.	HG=M
chrM	3421	.	G	A	.	.	HG=D
chrM	3423	.	T	C	.	.	HG=L5
chrM	3450	.	C	T	.	.	HG=L3
chrM	3483	.	G	A	.	.	HG=L3
chrM	3486	.	C	T	.	.	HG=M
chrM	3492	.	A	G	.	.	HG=D
chrM	3505	.	A	G	.	.	HG=W
chrM	3511	.	A	G	.	.	HG=M
chrM	3516	.	C	A	.	.	HG=L0
chrM	3523	.	A	T	.	.	HG=M
chrM	3543	.	C	T	.	.	HG=N
chrM	3546	.	C	T	.	.	HG=M
chrM	3547	.	A	G	.	.	HG=B
chrM	3552	.	T	A	.	.	HG=C
chrM	3552	.	T	C	.	.	HG=X
chrM	3588	.	C	T	.	.	HG=M
chrM	3615	.	A	G	.	.	HG=H
chrM	3630	.	C	T	.	.	HG=M
chrM	3663	.	A	G	.	.	HG=D
chrM	3688	.	G	C	.	.	HG=U
chrM	3705	.	G	A	.	.	HG=E
chrM	3714	.	A	G	.	.	HG=D
chrM	3720	.	A	G	.	.	HG=U
chrM	3736	.	G	A	.	.	HG=N
chrM	3738	.	C	T	.	.	HG=U
chrM	3741	.	C	T	.	.	HG=U
chrM	3756	.	A	G	.	.	HG=L0
chrM	3766	.	T	C	.	.	HG=B
chrM	3768	.	A	G	.	.	HG=M
chrM	3780	.	C	T	.	.	HG=M
chrM	3796	.	A	G	.	.	HG=M
chrM	3816	.	A	G	.	.	HG=C
chrM	3817	.	C	T	.	.	HG=M
chrM	3828	.	A	G	.	.	HG=M
chrM	3834	.	G	A	.	.	HG=Y
chrM	3873	.	A	G	.	.	HG=N
chrM	3921	.	C	T	.	.	HG=M
chrM	3921	.	C	A	.	.	HG=N
chrM	3990	.	C	T	.	.	HG=I
chrM	3992	.	C	T	.	.	HG=H
chrM	3999	.	T	C	.	.	HG=M
chrM	4024	.	A	G	.	.	HG=H
chrM	4025	.	C	T	.	.	HG=U
chrM	4047	.	T	C	.	.	HG=B
chrM	4048	.	G	A	.	.	HG=M
chrM	4071	.	C	T	.	.	HG=M
chrM	4079	.	A	G	.	.	HG=M
chrM	4080	.	T	C	.	.	HG=N
chrM	4086	.	C	T	.	.	HG=F
chrM	4093	.	A	G	.	.	HG=W
chrM	4107	.	C	T	.	.	HG=H
chrM	4113	.	G	A	.	.	HG=I
chrM	4117	.	T	C	.	.	HG=Q
chrM	4122	.	A	G	.	.	HG=B
chrM	4123	.	A	G	.	.	HG=B
chrM	4140	.	C	T	.	.	HG=M
chrM	4158	.	A	G	.	.	HG=L2
chrM	4164	.	A	G	.	.	HG=M
chrM	4170	.	C	T	.	.	HG=M
chrM	4188	.	A	G	.	.	HG=U
chrM	4200	.	A	T	.	.	HG=D
chrM	4212	.	A	G	.	.	HG=D
chrM	4218	.	T	C	.	.	HG=L3
chrM	4221	.	C	T	.	.	HG=V
chrM	4310	.	A	G	.	.	HG=H
chrM	4312	.	C	T	.	.	HG=L0
chrM	4313	.	T	C	.	.	HG=L3
chrM	4335	.	C	T	.	.	HG=Q
chrM	4342	.	A	G	.	.	HG=M
chrM	4370	.	T	C	.	.	HG=L2
chrM	4386	.	T	C	.	.	HG=M
chrM	4392	.	C	T	.	.	HG=M
chrM	4452	.	T	C	.	.	HG=H
chrM	4508	.	C	T	.	.	HG=M
chrM	4529	.	A	T	.	.	HG=I
chrM	4538	.	C	T	.	.	HG=D
chrM	4541	.	G	A	.	.	HG=L0
chrM	4586	.	T	C	.	.	HG=L0
chrM	4639	.	T	C	.	.	HG=V
chrM	4640	.	C	A	.	.	HG=U
chrM	4646	.	T	C	.	.	HG=U
chrM	4688	.	T	C	.	.	HG=M
chrM	4688	.	T	G	.	.	HG=M
chrM	4697	.	C	T	.	.	HG=M
chrM	4703	.	T	C	.	.	HG=U
chrM	4727	.	A	G	.	.	HG=H
chrM	4732	.	A	G	.	.	HG=F
chrM	4733	.	T	C	.	.	HG=H
chrM	4734	.	A	G	.	.	HG=M
chrM	4767	.	A	G	.	.	HG=L2
chrM	4793	.	A	G	.	.	HG=H
chrM	4820	.	G	A	.	.	HG=B
chrM	4824	.	A	G	.	.	HG=A
chrM	4833	.	A	G	.	.	HG=G
chrM	4850	.	C	T	.	.	HG=M
chrM	4851	.	C	T	.	.	HG=M
chrM	4856	.	T	C	.	.	HG=K
chrM	4859	.	T	C	.	.	HG=H
chrM	4883	.	C	T	.	.	HG=D
chrM	4902	.	A	C	.	.	HG=M
chrM	4916	.	A	G	.	.	HG=M
chrM	4928	.	T	C	.	.	HG=W
chrM	4943	.	A	G	.	.	HG=L0
chrM	4958	.	A	G	.	.	HG=M
chrM	4960	.	C	T	.	.	HG=N
chrM	4964	.	C	T	.	.	HG=L0
chrM	4965	.	A	G	.	.	HG=U
chrM	4973	.	T	C	.	.	HG=M
chrM	4977	.	T	C	.	.	HG=B
chrM	4991	.	G	A	.	.	HG=U
chrM	5027	.	C	T	.	.	HG=L2
chrM	5036	.	A	G	.	.	HG=L1
chrM	5051	.	A	G	.	.	HG=B
chrM	5054	.	G	A	.	.	HG=M
chrM	5069	.	A	T	.	.	HG=L2
chrM	5074	.	T	C	.	.	HG=I
chrM	5076	.	C	T	.	.	HG=F
chrM	5081	.	T	C	.	.	HG=U
chrM	5111	.	C	T	.	.	HG=L5
chrM	5153	.	A	G	.	.	HG=D
chrM	5165	.	C	T	.	.	HG=A
chrM	5178	.	C	A	.	.	HG=D
chrM	5186	.	A	T	.	.	HG=U
chrM	5234	.	C	T	.	.	HG=N
chrM	5240	.	A	G	.	.	HG=U
chrM	5263	.	C	T	.	.	HG=F
chrM	5300	.	C	T	.	.	HG=L3
chrM	5319	.	A	G	.	.	HG=M
chrM	5331	.	C	A	.	.	HG=L2
chrM	5348	.	C	T	.	.	HG=H
chrM	5351	.	A	G	.	.	HG=M
chrM	5360	.	C	T	.	.	HG=U
chrM	5375	.	C	T	.	.	HG=M
chrM	5390	.	A	G	.	.	HG=U
chrM	5393	.	T	C	.	.	HG=L1
chrM	5414	.	A	G	.	.	HG=Q
chrM	5426	.	T	C	.	.	HG=U
chrM	5432	.	A	G	.	.	HG=M
chrM	5441	.	A	T	.	.	HG=D
chrM	5465	.	T	C	.	.	HG=B
chrM	5480	.	A	G	.	.	HG=HV
chrM	5483	.	T	C	.	.	HG=M
chrM	5489	.	C	A	.	.	HG=M
chrM	5493	.	T	C	.	.	HG=M
chrM	5495	.	T	C	.	.	HG=W
chrM	5498	.	A	G	.	.	HG=H
chrM	5499	.	C	T	.	.	HG=M
chrM	5510	.	A	G	.	.	HG=R
chrM	5557	.	T	C	.	.	HG=Q
chrM	5558	.	A	G	.	.	HG=M
chrM	5580	.	T	C	.	.	HG=M
chrM	5581	.	A	G	.	.	HG=N
chrM	5585	.	G	A	.	.	HG=F
chrM	5586	.	C	T	.	.	HG=R
chrM	5587	.	T	C	.	.	HG=F
chrM	5592	.	A	G	.	.	HG=K
chrM	5603	.	C	T	.	.	HG=L0
chrM	5628	.	T	C	.	.	HG=F
chrM	5633	.	C	T	.	.	HG=J
chrM	5655	.	T	C	.	.	HG=L1
chrM	5744	.	G	A	.	.	HG=M
chrM	5782	.	T	C	.	.	HG=L0
chrM	5790	.	C	A	.	.	HG=U
chrM	5811	.	A	G	.	.	HG=L0
chrM	5814	.	T	C	.	.	HG=L2
chrM	5823	.	A	G	.	.	HG=R
chrM	5843	.	A	G	.	.	HG=Q
chrM	5892	.	T	C	.	.	HG=M
chrM	5894	.	A	C	.	.	HG=B
chrM	5899	.	C	CC	.	.	HG=A
chrM	5951	.	A	G	.	.	HG=L1
chrM	5978	.	A	G	.	.	HG=F
chrM	6014	.	T	C	.	.	HG=L2
chrM	6045	.	C	T	.	.	HG=U
chrM	6047	.	A	G	.	.	HG=U
chrM	6050	.	T	C	.	.	HG=M
chrM	6071	.	T	C	.	.	HG=L1
chrM	6077	.	C	T	.	.	HG=P
chrM	6092	.	T	C	.	.	HG=N
chrM	6104	.	C	T	.	.	HG=M
chrM	6119	.	C	T	.	.	HG=B
chrM	6146	.	A	G	.	.	HG=U
chrM	6152	.	T	C	.	.	HG=U
chrM	6164	.	C	T	.	.	HG=B
chrM	6179	.	G	A	.	.	HG=M
chrM	6182	.	G	A	.	.	HG=L5
chrM	6227	.	T	C	.	.	HG=I
chrM	6231	.	C	T	.	.	HG=L2
chrM	6237	.	C	A	.	.	HG=H
chrM	6248	.	T	C	.	.	HG=R
chrM	6261	.	G	A	.	.	HG=T
chrM	6272	.	A	G	.	.	HG=B
chrM	6281	.	A	G	.	.	HG=M
chrM	6293	.	T	C	.	.	HG=M
chrM	6296	.	C	A	.	.	HG=H
chrM	6296	.	C	T	.	.	HG=H
chrM	6297	.	T	C	.	.	HG=L5
chrM	6302	.	A	G	.	.	HG=B
chrM	6308	.	C	T	.	.	HG=A
chrM	6314	.	C	T	.	.	HG=N
chrM	6338	.	A	G	.	.	HG=C
chrM	6366	.	G	A	.	.	HG=N
chrM	6371	.	C	T	.	.	HG=X
chrM	6374	.	T	C	.	.	HG=M
chrM	6401	.	A	G	.	.	HG=L3
chrM	6413	.	T	C	.	.	HG=B
chrM	6446	.	G	A	.	.	HG=M
chrM	6473	.	C	T	.	.	HG=B
chrM	6480	.	G	A	.	.	HG=I
chrM	6485	.	A	G	.	.	HG=R
chrM	6491	.	C	A	.	.	HG=A
chrM	6497	.	T	C	.	.	HG=B
chrM	6515	.	T	C	.	.	HG=F
chrM	6518	.	C	T	.	.	HG=U
chrM	6528	.	C	T	.	.	HG=W
chrM	6531	.	C	T	.	.	HG=M
chrM	6548	.	C	T	.	.	HG=L1
chrM	6557	.	C	T	.	.	HG=R
chrM	6575	.	A	G	.	.	HG=M
chrM	6599	.	A	G	.	.	HG=F
chrM	6614	.	T	C	.	.	HG=B
chrM	6620	.	T	G	.	.	HG=L3
chrM	6641	.	T	C	.	.	HG=A
chrM	6647	.	A	G	.	.	HG=M
chrM	6653	.	C	T	.	.	HG=F
chrM	6680	.	T	C	.	.	HG=M
chrM	6713	.	C	T	.	.	HG=L2
chrM	6719	.	T	C	.	.	HG=B
chrM	6734	.	G	A	.	.	HG=I
chrM	6764	.	G	A	.	.	HG=R
chrM	6776	.	T	C	.	.	HG=H
chrM	6791	.	A	G	.	.	HG=X
chrM	6806	.	A	G	.	.	HG=N
chrM	6827	.	T	C	.	.	HG=L1
chrM	6869	.	C	T	.	.	HG=H
chrM	6899	.	G	A	.	.	HG=M
chrM	6938	.	C	T	.	.	HG=L0
chrM	6941	.	T	C	.	.	HG=Y
chrM	6960	.	C	T	.	.	HG=B
chrM	6989	.	A	G	.	.	HG=L1
chrM	7013	.	G	A	.	.	HG=H
chrM	7040	.	T	C	.	.	HG=M
chrM	7049	.	A	G	.	.	HG=M
chrM	7064	.	T	C	.	.	HG=M
chrM	7094	.	T	C	.	.	HG=HV
chrM	7109	.	C	T	.	.	HG=X
chrM	7124	.	A	G	.	.	HG=A
chrM	7148	.	T	C	.	.	HG=L0
chrM	7175	.	T	C	.	.	HG=L2
chrM	7193	.	T	C	.	.	HG=HV
chrM	7226	.	G	A	.	.	HG=M
chrM	7229	.	C	T	.	.	HG=M
chrM	7241	.	A	G	.	.	HG=B
chrM	7250	.	A	G	.	.	HG=M
chrM	7257	.	A	G	.	.	HG=L0
chrM	7270	.	T	C	.	.	HG=D
chrM	7271	.	A	G	.	.	HG=M
chrM	7274	.	C	T	.	.	HG=L2
chrM	7309	.	T	C	.	.	HG=H
chrM	7356	.	G	A	.	.	HG=N
chrM	7382	.	G	A	.	.	HG=U
chrM	7389	.	T	C	.	.	HG=L1
chrM	7444	.	G	A	.	.	HG=V
chrM	7476	.	C	T	.	.	HG=J
chrM	7493	.	C	T	.	.	HG=D
chrM	7533	.	C	T	.	.	HG=M
chrM	7547	.	T	C	.	.	HG=R
chrM	7600	.	G	A	.	.	HG=G
chrM	7624	.	T	A	.	.	HG=L2
chrM	7642	.	G	A	.	.	HG=M
chrM	7657	.	T	C	.	.	HG=R
chrM	7664	.	G	A	.	.	HG=M
chrM	7681	.	C	T	.	.	HG=Q
chrM	7684	.	T	C	.	.	HG=M
chrM	7697	.	G	A	.	.	HG=C
chrM	7705	.	T	C	.	.	HG=U
chrM	7724	.	A	T	.	.	HG=A
chrM	7738	.	T	C	.	.	HG=F
chrM	7759	.	T	C	.	.	HG=R
chrM	7768	.	A	G	.	.	HG=U
chrM	7771	.	A	G	.	.	HG=L2
chrM	7786	.	C	T	.	.	HG=B
chrM	7789	.	G	A	.	.	HG=J
chrM	7805	.	G	A	.	.	HG=U
chrM	7819	.	C	A	.	.	HG=L3
chrM	7828	.	A	G	.	.	HG=F
chrM	7864	.	C	T	.	.	HG=W
chrM	7870	.	T	C	.	.	HG=R
chrM	7897	.	G	A	.	.	HG=N
chrM	7912	.	G	A	.	.	HG=M
chrM	7930	.	A	T	.	.	HG=H
chrM	7933	.	A	G	.	.	HG=Y
chrM	7960	.	A	G	.	.	HG=M
chrM	7961	.	T	C	.	.	HG=M
chrM	7963	.	A	G	.	.	HG=J
chrM	7972	.	A	G	.	.	HG=L5
chrM	8014	.	A	T	.	.	HG=HV
chrM	8047	.	T	C	.	.	HG=L0
chrM	8080	.	C	A	.	.	HG=M
chrM	8080	.	C	T	.	.	HG=L2
chrM	8093	.	T	C	.	.	HG=M
chrM	8108	.	A	G	.	.	HG=M
chrM	8113	.	C	A	.	.	HG=L0
chrM	8116	.	A	G	.	.	HG=D
chrM	8137	.	C	T	.	.	HG=U
chrM	8143	.	T	C	.	.	HG=R
chrM	8149	.	A	G	.	.	HG=M
chrM	8152	.	G	A	.	.	HG=L0
chrM	8167	.	T	C	.	.	HG=M
chrM	8188	.	A	G	.	.	HG=L5
chrM	8200	.	T	C	.	.	HG=G
chrM	8227	.	T	C	.	.	HG=M
chrM	8248	.	A	G	.	.	HG=L1
chrM	8260	.	T	C	.	.	HG=I
chrM	8269	.	G	A	.	.	HG=J
chrM	8271	.	ACCCCCTCT	.	.	.	HG=B
chrM	8277	.	T	C	.	.	HG=R
chrM	8281	.	CCCCCTCTA	.	.	.	HG=B
chrM	8297	.	C	T	.	.	HG=M
chrM	8311	.	T	C	.	.	HG=L3
chrM	8343	.	A	G	.	.	HG=H
chrM	8345	.	C	T	.	.	HG=M
chrM	8383	.	T	C	.	.	HG=L2
chrM	8387	.	G	A	.	.	HG=L2
chrM	8388	.	T	C	.	.	HG=R
chrM	8389	.	A	G	.	.	HG=D
chrM	8392	.	G	A	.	.	HG=Y
chrM	8393	.	C	T	.	.	HG=X
chrM	8395	.	C	T	.	.	HG=U
chrM	8406	.	C	T	.	.	HG=M
chrM	8414	.	C	T	.	.	HG=D
chrM	8428	.	C	T	.	.	HG=L0
chrM	8448	.	T	C	.	.	HG=H
chrM	8459	.	A	G	.	.	HG=A
chrM	8472	.	C	T	.	.	HG=N
chrM	8502	.	A	G	.	.	HG=M
chrM	8512	.	A	G	.	.	HG=N
chrM	8519	.	G	A	.	.	HG=I
chrM	8521	.	A	G	.	.	HG=D
chrM	8527	.	A	G	.	.	HG=L3
chrM	8562	.	C	T	.	.	HG=M
chrM	8563	.	A	G	.	.	HG=A
chrM	8566	.	A	G	.	.	HG=L0
chrM	8573	.	G	A	.	.	HG=I
chrM	8575	.	C	T	.	.	HG=F
chrM	8582	.	C	T	.	.	HG=L5
chrM	8592	.	G	A	.	.	HG=H
chrM	8594	.	T	C	.	.	HG=R
chrM	8597	.	T	C	.	.	HG=M
chrM	8598	.	T	C	.	.	HG=H
chrM	8602	.	T	C	.	.	HG=H
chrM	8603	.	T	C	.	.	HG=F
chrM	8610	.	T	C	.	.	HG=W
chrM	8614	.	T	C	.	.	HG=W
chrM	8616	.	G	T	.	.	HG=I
chrM	8618	.	T	C	.	.	HG=L3
chrM	8649	.	A	G	.	.	HG=L3
chrM	8653	.	A	G	.	.	HG=N
chrM	8659	.	A	G	.	.	HG=W
chrM	8679	.	A	G	.	.	HG=M
chrM	8697	.	G	A	.	.	HG=T
chrM	8703	.	C	T	.	.	HG=D
chrM	8706	.	A	G	.	.	HG=HV
chrM	8715	.	T	C	.	.	HG=H
chrM	8718	.	A	G	.	.	HG=M
chrM	8730	.	A	G	.	.	HG=E
chrM	8762	.	T	C	.	.	HG=D
chrM	8764	.	G	A	.	.	HG=D
chrM	8768	.	C	T	.	.	HG=M
chrM	8784	.	A	T	.	.	HG=M
chrM	8793	.	T	C	.	.	HG=M
chrM	8794	.	C	T	.	.	HG=A
chrM	8817	.	A	G	.	.	HG=L3
chrM	8818	.	C	T	.	.	HG=U
chrM	8829	.	C	T	.	.	HG=B
chrM	8836	.	A	G	.	.	HG=N
chrM	8838	.	G	A	.	.	HG=F
chrM	8848	.	T	C	.	.	HG=M
chrM	8854	.	G	A	.	.	HG=M
chrM	8856	.	G	A	.	.	HG=M
chrM	8865	.	G	A	.	.	HG=M
chrM	8867	.	T	C	.	.	HG=N
chrM	8869	.	A	G	.	.	HG=V
chrM	8875	.	T	C	.	.	HG=B
chrM	8877	.	T	C	.	.	HG=G
chrM	8901	.	A	G	.	.	HG=K
chrM	8911	.	T	C	.	.	HG=L0
chrM	8913	.	A	G	.	.	HG=X
chrM	8925	.	A	G	.	.	HG=M
chrM	8932	.	C	T	.	.	HG=L3
chrM	8938	.	A	G	.	.	HG=U
chrM	8947	.	C	T	.	.	HG=A
chrM	9007	.	A	T	.	.	HG=L3
chrM	9033	.	A	G	.	.	HG=M
chrM	9042	.	C	T	.	.	HG=L0
chrM	9051	.	A	G	.	.	HG=R
chrM	9052	.	A	G	.	.	HG=A
chrM	9053	.	G	A	.	.	HG=F
chrM	9064	.	G	A	.	.	HG=M
chrM	9066	.	A	G	.	.	HG=H
chrM	9070	.	T	G	.	.	HG=U
chrM	9072	.	A	G	.	.	HG=L1
chrM	9078	.	T	C	.	.	HG=M
chrM	9080	.	A	G	.	.	HG=E
chrM	9090	.	T	C	.	.	HG=Z
chrM	9110	.	T	C	.	.	HG=R
chrM	9127	.	A	G	.	.	HG=M
chrM	9129	.	C	T	.	.	HG=H
chrM	9136	.	A	G	.	.	HG=L0
chrM	9181	.	A	G	.	.	HG=D
chrM	9182	.	G	A	.	.	HG=M
chrM	9201	.	C	T	.	.	HG=M
chrM	9221	.	A	G	.	.	HG=L2
chrM	9242	.	A	G	.	.	HG=R
chrM	9254	.	A	G	.	.	HG=V
chrM	9266	.	G	A	.	.	HG=U
chrM	9302	.	C	T	.	.	HG=M
chrM	9305	.	G	A	.	.	HG=L5
chrM	9336	.	A	G	.	.	HG=HV
chrM	9347	.	A	G	.	.	HG=L0
chrM	9356	.	C	T	.	.	HG=H
chrM	9365	.	C	T	.	.	HG=U
chrM	9368	.	A	G	.	.	HG=V
chrM	9380	.	G	A	.	.	HG=H
chrM	9391	.	C	T	.	.	HG=H
chrM	9422	.	A	C	.	.	HG=T
chrM	9452	.	G	A	.	.	HG=B
chrM	9467	.	T	C	.	.	HG=L3
chrM	9477	.	G	A	.	.	HG=U
chrM	9503	.	A	G	.	.	HG=N
chrM	9512	.	C	T	.	.	HG=N
chrM	9527	.	C	T	.	.	HG=H
chrM	9536	.	C	T	.	.	HG=D
chrM	9548	.	G	A	.	.	HG=F
chrM	9554	.	G	A	.	.	HG=L2
chrM	9581	.	T	C	.	.	HG=L0
chrM	9596	.	A	G	.	.	HG=N
chrM	9612	.	G	A	.	.	HG=W
chrM	9620	.	C	T	.	.	HG=L0
chrM	9644	.	A	G	.	.	HG=M
chrM	9650	.	C	T	.	.	HG=A
chrM	9656	.	T	C	.	.	HG=U
chrM	9682	.	T	C	.	.	HG=B
chrM	9716	.	T	C	.	.	HG=K
chrM	9738	.	G	A	.	.	HG=R
chrM	9754	.	A	G	.	.	HG=A
chrM	9755	.	G	A	.	.	HG=L0
chrM	9758	.	T	C	.	.	HG=H
chrM	9804	.	G	A	.	.	HG=H
chrM	9815	.	C	T	.	.	HG=N
chrM	9818	.	C	T	.	.	HG=L0
chrM	9824	.	T	C	.	.	HG=M
chrM	9887	.	T	C	.	.	HG=V
chrM	9921	.	G	A	.	.	HG=B
chrM	9923	.	C	T	.	.	HG=H
chrM	9932	.	G	A	.	.	HG=R
chrM	9941	.	A	G	.	.	HG=L2
chrM	9968	.	C	T	.	.	HG=B
chrM	9971	.	C	T	.	.	HG=L2
chrM	9986	.	G	A	.	.	HG=H
chrM	10031	.	T	C	.	.	HG=R
chrM	10034	.	T	C	.	.	HG=I
chrM	10042	.	A	G	.	.	HG=M
chrM	10084	.	T	C	.	.	HG=U
chrM	10097	.	A	C	.	.	HG=F
chrM	10097	.	A	G	.	.	HG=W
chrM	10101	.	T	C	.	.	HG=M
chrM	10115	.	T	C	.	.	HG=L2
chrM	10118	.	T	C	.	.	HG=P
chrM	10124	.	T	C	.	.	HG=H
chrM	10142	.	C	T	.	.	HG=U
chrM	10143	.	G	A	.	.	HG=R
chrM	10172	.	G	A	.	.	HG=J
chrM	10199	.	C	T	.	.	HG=A
chrM	10208	.	T	C	.	.	HG=Z
chrM	10214	.	C	T	.	.	HG=Q
chrM	10217	.	A	G	.	.	HG=H
chrM	10245	.	T	C	.	.	HG=M
chrM	10268	.	C	T	.	.	HG=M
chrM	10283	.	A	G	.	.	HG=Q
chrM	10289	.	A	G	.	.	HG=R
chrM	10308	.	C	T	.	.	HG=V
chrM	10310	.	G	A	.	.	HG=F
chrM	10310	.	G	C	.	.	HG=M
chrM	10314	.	C	T	.	.	HG=H
chrM	10320	.	G	A	.	.	HG=F
chrM	10321	.	T	C	.	.	HG=N
chrM	10324	.	T	C	.	.	HG=M
chrM	10325	.	G	A	.	.	HG=Z
chrM	10394	.	C	T	.	.	HG=H
chrM	10397	.	A	G	.	.	HG=D
chrM	10410	.	T	C	.	.	HG=H
chrM	10411	.	A	G	.	.	HG=M
chrM	10427	.	G	A	.	.	HG=D
chrM	10463	.	T	C	.	.	HG=T
chrM	10493	.	T	C	.	.	HG=M
chrM	10506	.	A	G	.	.	HG=U
chrM	10514	.	A	G	.	.	HG=M
chrM	10535	.	T	C	.	.	HG=F
chrM	10550	.	A	G	.	.	HG=K
chrM	10583	.	A	G	.	.	HG=N
chrM	10589	.	G	A	.	.	HG=L0
chrM	10607	.	C	T	.	.	HG=N
chrM	10640	.	T	C	.	.	HG=M
chrM	10664	.	C	T	.	.	HG=L0
chrM	10670	.	C	T	.	.	HG=M
chrM	10685	.	G	A	.	.	HG=R
chrM	10733	.	C	T	.	.	HG=U
chrM	10754	.	A	C	.	.	HG=H
chrM	10754	.	A	G	.	.	HG=R
chrM	10771	.	A	G	.	.	HG=H
chrM	10790	.	T	C	.	.	HG=M
chrM	10822	.	C	T	.	.	HG=T
chrM	10825	.	A	G	.	.	HG=R
chrM	10834	.	C	T	.	.	HG=E
chrM	10885	.	T	C	.	.	HG=U
chrM	10907	.	T	C	.	.	HG=U
chrM	10920	.	C	T	.	.	HG=L0
chrM	10939	.	C	T	.	.	HG=L0
chrM	10955	.	C	T	.	.	HG=L2
chrM	10976	.	C	T	.	.	HG=F
chrM	11009	.	T	C	.	.	HG=U
chrM	11013	.	C	T	.	.	HG=U
chrM	11020	.	A	G	.	.	HG=M
chrM	11023	.	A	G	.	.	HG=M
chrM	11025	.	T	C	.	.	HG=L5
chrM	11047	.	C	A	.	.	HG=R
chrM	11075	.	T	C	.	.	HG=R
chrM	11083	.	A	G	.	.	HG=M
chrM	11084	.	A	G	.	.	HG=A
chrM	11128	.	A	G	.	.	HG=N
chrM	11151	.	C	T	.	.	HG=R
chrM	11152	.	T	C	.	.	HG=H
chrM	11167	.	A	G	.	.	HG=M
chrM	11177	.	C	T	.	.	HG=B
chrM	11191	.	C	T	.	.	HG=H
chrM	11204	.	T	C	.	.	HG=N
chrM	11215	.	C	T	.	.	HG=D
chrM	11248	.	A	G	.	.	HG=D
chrM	11253	.	T	C	.	.	HG=L4
chrM	11255	.	T	C	.	.	HG=D
chrM	11257	.	C	T	.	.	HG=HV
chrM	11263	.	C	T	.	.	HG=M
chrM	11287	.	T	C	.	.	HG=M
chrM	11296	.	C	T	.	.	HG=L0
chrM	11332	.	C	T	.	.	HG=U
chrM	11344	.	A	G	.	.	HG=L4
chrM	11353	.	T	C	.	.	HG=L2
chrM	11359	.	A	G	.	.	HG=M
chrM	11377	.	G	A	.	.	HG=J
chrM	11399	.	T	C	.	.	HG=H
chrM	11410	.	T	C	.	.	HG=H
chrM	11428	.	C	T	.	.	HG=H
chrM	11440	.	G	A	.	.	HG=L3
chrM	11447	.	G	A	.	.	HG=H
chrM	11482	.	T	C	.	.	HG=M
chrM	11485	.	T	C	.	.	HG=L4
chrM	11536	.	C	T	.	.	HG=A
chrM	11548	.	A	G	.	.	HG=A
chrM	11554	.	C	G	.	.	HG=M
chrM	11566	.	A	G	.	.	HG=U
chrM	11581	.	C	A	.	.	HG=N
chrM	11581	.	C	T	.	.	HG=V
chrM	11590	.	A	G	.	.	HG=L3
chrM	11641	.	A	G	.	.	HG=L0
chrM	11647	.	C	T	.	.	HG=A
chrM	11653	.	A	G	.	.	HG=L0
chrM	11665	.	C	A	.	.	HG=M
chrM	11665	.	C	T	.	.	HG=M
chrM	11696	.	G	A	.	.	HG=D
chrM	11728	.	C	T	.	.	HG=N
chrM	11812	.	A	G	.	.	HG=T
chrM	11827	.	T	C	.	.	HG=M
chrM	11869	.	C	A	.	.	HG=K
chrM	11881	.	C	T	.	.	HG=L5
chrM	11884	.	A	G	.	.	HG=Q
chrM	11887	.	G	A	.	.	HG=M
chrM	11893	.	A	G	.	.	HG=U
chrM	11899	.	T	C	.	.	HG=V
chrM	11902	.	G	A	.	.	HG=Q
chrM	11908	.	A	G	.	.	HG=M
chrM	11947	.	A	G	.	.	HG=W
chrM	12026	.	A	G	.	.	HG=D
chrM	12030	.	A	G	.	.	HG=M
chrM	12061	.	C	T	.	.	HG=HV
chrM	12070	.	G	A	.	.	HG=L0
chrM	12091	.	T	C	.	.	HG=M
chrM	12106	.	C	T	.	.	HG=U
chrM	12121	.	T	C	.	.	HG=L0
chrM	12127	.	G	A	.	.	HG=H
chrM	12136	.	T	C	.	.	HG=N
chrM	12161	.	T	C	.	.	HG=Y
chrM	12192	.	G	A	.	.	HG=H
chrM	12239	.	C	T	.	.	HG=B
chrM	12245	.	T	C	.	.	HG=R
chrM	12285	.	T	C	.	.	HG=R
chrM	12338	.	T	C	.	.	HG=F
chrM	12370	.	C	T	.	.	HG=M
chrM	12401	.	C	T	.	.	HG=N
chrM	12403	.	C	T	.	.	HG=M
chrM	12405	.	C	T	.	.	HG=M
chrM	12432	.	C	T	.	.	HG=L5
chrM	12477	.	T	C	.	.	HG=M
chrM	12490	.	A	G	.	.	HG=H
chrM	12498	.	C	T	.	.	HG=M
chrM	12519	.	T	C	.	.	HG=L1
chrM	12528	.	G	A	.	.	HG=L0
chrM	12549	.	C	T	.	.	HG=M
chrM	12561	.	G	A	.	.	HG=M
chrM	12612	.	A	G	.	.	HG=J
chrM	12621	.	C	T	.	.	HG=F
chrM	12630	.	G	A	.	.	HG=F
chrM	12633	.	C	A	.	.	HG=T
chrM	12633	.	C	T	.	.	HG=F
chrM	12651	.	G	C	.	.	HG=D
chrM	12651	.	G	A	.	.	HG=M
chrM	12669	.	C	T	.	.	HG=W
chrM	12672	.	A	G	.	.	HG=C
chrM	12693	.	A	G	.	.	HG=L2
chrM	12696	.	T	C	.	.	HG=HV
chrM	12711	.	A	G	.	.	HG=M
chrM	12714	.	T	C	.	.	HG=R
chrM	12753	.	A	G	.	.	HG=M
chrM	12804	.	T	C	.	.	HG=M
chrM	12816	.	C	T	.	.	HG=L3
chrM	12822	.	A	G	.	.	HG=N
chrM	12843	.	T	C	.	.	HG=U
chrM	12850	.	A	G	.	.	HG=M
chrM	12855	.	A	G	.	.	HG=H
chrM	12876	.	C	T	.	.	HG=M
chrM	12879	.	T	C	.	.	HG=U
chrM	12880	.	T	C	.	.	HG=M
chrM	12882	.	C	T	.	.	HG=F
chrM	12923	.	G	T	.	.	HG=W
chrM	12948	.	A	G	.	.	HG=L2
chrM	12950	.	A	C	.	.	HG=M
chrM	12957	.	T	C	.	.	HG=H
chrM	12972	.	A	G	.	.	HG=G
chrM	12973	.	C	T	.	.	HG=M
chrM	13074	.	A	G	.	.	HG=M
chrM	13101	.	A	C	.	.	HG=H
chrM	13145	.	G	A	.	.	HG=U
chrM	13152	.	A	G	.	.	HG=M
chrM	13167	.	A	G	.	.	HG=R
chrM	13174	.	T	C	.	.	HG=L4
chrM	13183	.	A	G	.	.	HG=N
chrM	13188	.	C	T	.	.	HG=R
chrM	13215	.	T	C	.	.	HG=R
chrM	13260	.	T	C	.	.	HG=T
chrM	13276	.	A	G	.	.	HG=L0
chrM	13308	.	A	G	.	.	HG=M
chrM	13362	.	C	T	.	.	HG=H
chrM	13401	.	T	C	.	.	HG=M
chrM	13404	.	T	C	.	.	HG=R
chrM	13431	.	C	T	.	.	HG=L0
chrM	13437	.	T	C	.	.	HG=N
chrM	13470	.	A	G	.	.	HG=L0
chrM	13477	.	G	A	.	.	HG=G
chrM	13485	.	A	G	.	.	HG=L1
chrM	13563	.	A	G	.	.	HG=G
chrM	13572	.	T	C	.	.	HG=H
chrM	13617	.	T	C	.	.	HG=U
chrM	13620	.	T	C	.	.	HG=Z
chrM	13626	.	C	T	.	.	HG=E
chrM	13651	.	A	G	.	.	HG=M
chrM	13674	.	T	C	.	.	HG=R
chrM	13681	.	A	G	.	.	HG=R
chrM	13711	.	G	A	.	.	HG=H
chrM	13725	.	C	T	.	.	HG=H
chrM	13734	.	T	C	.	.	HG=U
chrM	13743	.	T	C	.	.	HG=U
chrM	13767	.	C	A	.	.	HG=L0
chrM	13785	.	C	T	.	.	HG=X
chrM	13789	.	T	C	.	.	HG=L1
chrM	13802	.	C	T	.	.	HG=M
chrM	13803	.	A	G	.	.	HG=L2
chrM	13806	.	C	T	.	.	HG=M
chrM	13812	.	T	C	.	.	HG=M
chrM	13819	.	T	C	.	.	HG=L0
chrM	13830	.	T	C	.	.	HG=R
chrM	13862	.	A	G	.	.	HG=L3
chrM	13880	.	C	A	.	.	HG=L1
chrM	13886	.	T	C	.	.	HG=L3
chrM	13889	.	G	A	.	.	HG=HV
chrM	13890	.	C	T	.	.	HG=M
chrM	13899	.	T	C	.	.	HG=H
chrM	13926	.	T	C	.	.	HG=M
chrM	13942	.	A	G	.	.	HG=B
chrM	13948	.	C	T	.	.	HG=R
chrM	13958	.	G	C	.	.	HG=L2
chrM	13965	.	T	C	.	.	HG=T
chrM	13966	.	A	G	.	.	HG=X
chrM	13992	.	C	T	.	.	HG=L3
chrM	14000	.	T	A	.	.	HG=L1
chrM	14020	.	T	C	.	.	HG=L0
chrM	14025	.	T	C	.	.	HG=Q
chrM	14037	.	A	G	.	.	HG=K
chrM	14040	.	G	A	.	.	HG=H
chrM	14049	.	C	T	.	.	HG=B
chrM	14058	.	C	T	.	.	HG=R
chrM	14059	.	A	G	.	.	HG=L2
chrM	14062	.	A	G	.	.	HG=R
chrM	14067	.	C	T	.	.	HG=A
chrM	14070	.	A	G	.	.	HG=U
chrM	14109	.	C	T	.	.	HG=L0
chrM	14118	.	A	G	.	.	HG=H
chrM	14128	.	A	G	.	.	HG=M
chrM	14129	.	C	T	.	.	HG=H
chrM	14130	.	C	T	.	.	HG=M
chrM	14137	.	C	T	.	.	HG=M
chrM	14139	.	A	G	.	.	HG=U
chrM	14148	.	A	G	.	.	HG=W
chrM	14155	.	C	T	.	.	HG=H
chrM	14179	.	A	G	.	.	HG=U
chrM	14198	.	G	A	.	.	HG=H
chrM	14203	.	A	G	.	.	HG=L1
chrM	14260	.	A	G	.	.	HG=M
chrM	14280	.	A	G	.	.	HG=A
chrM	14284	.	C	T	.	.	HG=L3
chrM	14290	.	T	C	.	.	HG=A
chrM	14299	.	T	C	.	.	HG=L2
chrM	14302	.	T	C	.	.	HG=L4
chrM	14311	.	T	C	.	.	HG=M
chrM	14318	.	T	C	.	.	HG=C
chrM	14340	.	C	T	.	.	HG=M
chrM	14356	.	C	T	.	.	HG=M
chrM	14357	.	A	G	.	.	HG=N
chrM	14365	.	C	T	.	.	HG=H
chrM	14370	.	A	G	.	.	HG=M
chrM	14371	.	T	C	.	.	HG=L0
chrM	14374	.	T	C	.	.	HG=L0
chrM	14384	.	G	A	.	.	HG=M
chrM	14433	.	C	T	.	.	HG=C
chrM	14470	.	T	A	.	.	HG=H
chrM	14476	.	G	A	.	.	HG=F
chrM	14518	.	A	G	.	.	HG=U
chrM	14527	.	A	G	.	.	HG=M
chrM	14566	.	A	G	.	.	HG=L2
chrM	14577	.	T	C	.	.	HG=E
chrM	14581	.	T	C	.	.	HG=L5
chrM	14582	.	A	G	.	.	HG=H
chrM	14605	.	A	G	.	.	HG=G
chrM	14632	.	C	T	.	.	HG=R
chrM	14634	.	T	C	.	.	HG=N
chrM	14668	.	C	T	.	.	HG=D
chrM	14693	.	A	G	.	.	HG=Y
chrM	14727	.	T	C	.	.	HG=M
chrM	14770	.	C	T	.	.	HG=V
chrM	14788	.	T	C	.	.	HG=M
chrM	14793	.	A	G	.	.	HG=U
chrM	14845	.	C	T	.	.	HG=L2
chrM	14866	.	C	T	.	.	HG=U
chrM	14869	.	G	C	.	.	HG=H
chrM	14870	.	A	G	.	.	HG=M
chrM	14872	.	C	T	.	.	HG=H
chrM	14893	.	A	G	.	.	HG=N
chrM	14902	.	C	T	.	.	HG=M
chrM	14911	.	C	T	.	.	HG=L1
chrM	14914	.	A	C	.	.	HG=V
chrM	14914	.	A	G	.	.	HG=Y
chrM	14926	.	A	G	.	.	HG=U
chrM	14927	.	A	G	.	.	HG=D
chrM	14935	.	T	C	.	.	HG=U
chrM	14979	.	T	C	.	.	HG=D
chrM	15010	.	A	G	.	.	HG=M
chrM	15024	.	G	A	.	.	HG=F
chrM	15040	.	C	T	.	.	HG=M
chrM	15049	.	C	T	.	.	HG=U
chrM	15055	.	T	C	.	.	HG=R
chrM	15058	.	C	T	.	.	HG=H
chrM	15061	.	A	G	.	.	HG=U
chrM	15067	.	T	C	.	.	HG=M
chrM	15071	.	T	C	.	.	HG=M
chrM	15077	.	G	A	.	.	HG=B
chrM	15080	.	A	G	.	.	HG=C
chrM	15106	.	G	A	.	.	HG=N
chrM	15136	.	C	T	.	.	HG=L0
chrM	15178	.	A	G	.	.	HG=E
chrM	15204	.	T	C	.	.	HG=C
chrM	15211	.	C	T	.	.	HG=N
chrM	15223	.	C	T	.	.	HG=B
chrM	15235	.	A	G	.	.	HG=B
chrM	15257	.	G	A	.	.	HG=J
chrM	15259	.	C	T	.	.	HG=M
chrM	15261	.	G	A	.	.	HG=Z
chrM	15262	.	T	C	.	.	HG=A
chrM	15310	.	T	C	.	.	HG=X
chrM	15311	.	A	G	.	.	HG=L3
chrM	15313	.	T	C	.	.	HG=D
chrM	15314	.	G	A	.	.	HG=L3
chrM	15317	.	G	A	.	.	HG=M
chrM	15386	.	C	T	.	.	HG=A
chrM	15402	.	C	T	.	.	HG=F
chrM	15409	.	C	T	.	.	HG=H
chrM	15440	.	T	C	.	.	HG=M
chrM	15451	.	C	T	.	.	HG=M
chrM	15458	.	T	C	.	.	HG=M
chrM	15466	.	G	A	.	.	HG=L0
chrM	15468	.	C	T	.	.	HG=M
chrM	15475	.	A	G	.	.	HG=Z
chrM	15479	.	T	C	.	.	HG=R
chrM	15497	.	G	A	.	.	HG=G
chrM	15508	.	C	T	.	.	HG=B
chrM	15510	.	A	G	.	.	HG=M
chrM	15514	.	T	C	.	.	HG=L3
chrM	15519	.	T	C	.	.	HG=Q
chrM	15520	.	A	G	.	.	HG=M
chrM	15530	.	T	C	.	.	HG=M
chrM	15535	.	C	T	.	.	HG=B
chrM	15601	.	T	C	.	.	HG=M
chrM	15617	.	G	A	.	.	HG=H
chrM	15625	.	C	T	.	.	HG=M
chrM	15652	.	A	G	.	.	HG=M
chrM	15662	.	A	G	.	.	HG=B
chrM	15663	.	T	C	.	.	HG=M
chrM	15672	.	T	C	.	.	HG=X
chrM	15682	.	A	G	.	.	HG=HV
chrM	15693	.	T	C	.	.	HG=U
chrM	15697	.	T	C	.	.	HG=L2
chrM	15719	.	T	C	.	.	HG=D
chrM	15724	.	A	G	.	.	HG=D
chrM	15754	.	C	T	.	.	HG=M
chrM	15758	.	A	G	.	.	HG=I
chrM	15775	.	A	G	.	.	HG=W
chrM	15777	.	G	C	.	.	HG=L2
chrM	15802	.	A	G	.	.	HG=M
chrM	15812	.	G	A	.	.	HG=J
chrM	15820	.	C	T	.	.	HG=M
chrM	15824	.	A	G	.	.	HG=L3
chrM	15849	.	C	T	.	.	HG=L2
chrM	15851	.	A	G	.	.	HG=B
chrM	15852	.	T	C	.	.	HG=L0
chrM	15860	.	A	G	.	.	HG=G
chrM	15868	.	C	T	.	.	HG=D
chrM	15883	.	G	A	.	.	HG=H
chrM	15884	.	G	A	.	.	HG=L5
chrM	15884	.	G	C	.	.	HG=W
chrM	15889	.	T	C	.	.	HG=L2
chrM	15907	.	A	G	.	.	HG=U
chrM	15908	.	T	C	.	.	HG=M
chrM	15937	.	A	G	.	.	HG=M
chrM	15938	.	C	T	.	.	HG=M
chrM	15940	.	T	C	.	.	HG=R
chrM	15941	.	T	C	.	.	HG=L0
chrM	15954	.	A	C	.	.	HG=U
chrM	15954	.	A	G	.	.	HG=M
chrM	16017	.	T	C	.	.	HG=G
chrM	16039	.	G	A	.	.	HG=A
chrM	16048	.	G	A	.	.	HG=M
chrM	16066	.	A	G	.	.	HG=Q
chrM	16067	.	C	T	.	.	HG=HV
chrM	16069	.	C	T	.	.	HG=J
chrM	16071	.	C	T	.	.	HG=R
chrM	16077	.	A	T	.	.	HG=M
chrM	16092	.	T	A	.	.	HG=F
chrM	16111	.	C	A	.	.	HG=L2
chrM	16114	.	C	A	.	.	HG=L2
chrM	16129	.	G	C	.	.	HG=U
chrM	16140	.	T	C	.	.	HG=B
chrM	16142	.	C	T	.	.	HG=D
chrM	16144	.	T	C	.	.	HG=Q
chrM	16157	.	T	C	.	.	HG=R
chrM	16163	.	A	G	.	.	HG=T
chrM	16166	.	A	C	.	.	HG=L0
chrM	16166	.	A	G	.	.	HG=L5
chrM	16166	.	A	.	.	.	HG=M
chrM	16168	.	C	T	.	.	HG=H
chrM	16171	.	A	G	.	.	HG=I
chrM	16182	.	A	C	.	.	HG=B
chrM	16185	.	C	T	.	.	HG=Z
chrM	16186	.	C	T	.	.	HG=T
chrM	16188	.	C	G	.	.	HG=L0
chrM	16188	.	C	T	.	.	HG=M
chrM	16189	.	T	TTC	.	.	HG=D
chrM	16192	.	C	T	.	.	HG=W
chrM	16203	.	A	G	.	.	HG=F
chrM	16206	.	A	C	.	.	HG=U
chrM	16207	.	A	G	.	.	HG=F
chrM	16216	.	A	G	.	.	HG=V
chrM	16219	.	A	G	.	.	HG=U
chrM	16221	.	C	T	.	.	HG=H
chrM	16230	.	A	G	.	.	HG=L0
chrM	16232	.	C	A	.	.	HG=F
chrM	16240	.	A	G	.	.	HG=A
chrM	16241	.	A	G	.	.	HG=Q
chrM	16245	.	C	T	.	.	HG=D
chrM	16248	.	C	T	.	.	HG=X
chrM	16254	.	A	G	.	.	HG=L3
chrM	16257	.	C	A	.	.	HG=N
chrM	16259	.	C	T	.	.	HG=M
chrM	16263	.	T	C	.	.	HG=M
chrM	16265	.	A	C	.	.	HG=Q
chrM	16265	.	A	G	.	.	HG=A
chrM	16266	.	C	A	.	.	HG=B
chrM	16266	.	C	T	.	.	HG=R
chrM	16275	.	A	G	.	.	HG=M
chrM	16284	.	A	G	.	.	HG=M
chrM	16287	.	C	T	.	.	HG=M
chrM	16289	.	A	G	.	.	HG=M
chrM	16291	.	C	G	.	.	HG=L0
chrM	16296	.	C	T	.	.	HG=T
chrM	16297	.	T	C	.	.	HG=M
chrM	16299	.	A	G	.	.	HG=M
chrM	16301	.	C	T	.	.	HG=M
chrM	16302	.	A	G	.	.	HG=Z
chrM	16309	.	A	G	.	.	HG=M
chrM	16324	.	T	C	.	.	HG=M
chrM	16327	.	C	A	.	.	HG=M
chrM	16328	.	C	A	.	.	HG=H
chrM	16344	.	C	T	.	.	HG=M
chrM	16352	.	T	C	.	.	HG=H
chrM	16354	.	C	T	.	.	HG=L2
chrM	16355	.	C	A	.	.	HG=D
chrM	16360	.	C	T	.	.	HG=L1
chrM	16381	.	T	C	.	.	HG=M
chrM	16422	.	T	C	.	.	HG=B
chrM	16463	.	A	G	.	.	HG=M
chrM	16468	.	T	C	.	.	HG=M
chrM	16482	.	A	G	.	.	HG=H
chrM	16483	.	G	A	.	.	HG=B
chrM	16518	.	G	T	.	.	HG=C
chrM	16524	.	A	G	.	.	HG=R
rCRS	55	.	T	C	.	.	HG=H
rCRS	56	.	A	.	.	.	HG=M
rCRS	57	.	T	G	.	.	HG=D
rCRS	58	.	T	A	.	.	HG=M
rCRS	63	.	T	C	.	.	HG=M
rCRS	65	.	T	TT	.	.	HG=M
rCRS	66	.	G	T	.	.	HG=M
rCRS	66	.	G	A	.	.	HG=M
rCRS	70	.	G	A	.	.	HG=D
rCRS	72	.	T	G	.	.	HG=H
rCRS	89	.	T	C	.	.	HG=Q
rCRS	92	.	G	A	.	.	HG=Q
rCRS	94	.	G	A	.	.	HG=A
rCRS	114	.	C	G	.	.	HG=B
rCRS	125	.	T	C	.	.	HG=M
rCRS	127	.	T	C	.	.	HG=D
rCRS	131	.	T	C	.	.	HG=HV
rCRS	154	.	T	C	.	.	HG=R
rCRS	185	.	G	T	.	.	HG=L1
rCRS	189	.	A	C	.	.	HG=L1
rCRS	192	.	T	C	.	.	HG=W
rCRS	195	.	T	A	.	.	HG=M
rCRS	196	.	T	C	.	.	HG=W
rCRS	203	.	G	A	.	.	HG=I
rCRS	208	.	T	C	.	.	HG=Q
rCRS	215	.	A	G	.	.	HG=M
rCRS	217	.	T	C	.	.	HG=U
rCRS	225	.	G	A	.	.	HG=X
rCRS	226	.	T	C	.	.	HG=X
rCRS	227	.	A	G	.	.	HG=X
rCRS	228	.	G	T	.	.	HG=Q
rCRS	234	.	A	G	.	.	HG=M
rCRS	236	.	T	C	.	.	HG=L0
rCRS	240	.	A	G	.	.	HG=M
rCRS	241	.	A	G	.	.	HG=R
rCRS	246	.	T	C	.	.	HG=M
rCRS	250	.	T	C	.	.	HG=I
rCRS	256	.	C	T	.	.	HG=X
rCRS	257	.	A	G	.	.	HG=X
rCRS	261	.	C	T	.	.	HG=N
rCRS	262	.	C	T	.	.	HG=H
rCRS	282	.	T	C	.	.	HG=U
rCRS	285	.	C	T	.	.	HG=U
rCRS	286	.	AA	.	.	.	HG=C
rCRS	291	.	ATTT	.	.	.	HG=M
rCRS	293	.	T	C	.	.	HG=H
rCRS	295	.	C	A	.	.	HG=R
rCRS	295	.	C	T	.	.	HG=J
rCRS	316	.	G	A	.	.	HG=L1
rCRS	318	.	T	C	.	.	HG=M
rCRS	325	.	C	T	.	.	HG=L2
rCRS	326	.	A	G	.	.	HG=M
rCRS	327	.	C	T	.	.	HG=H
rCRS	335	.	A	.	.	.	HG=N
rCRS	357	.	A	G	.	.	HG=L1
rCRS	373	.	A	G	.	.	HG=R
rCRS	390	.	A	T	.	.	HG=M
rCRS	408	.	T	A	.	.	HG=H
rCRS	437	.	C	T	.	.	HG=U
rCRS	447	.	C	G	.	.	HG=M
rCRS	455	.	T	TT	.	.	HG=I
rCRS	460	.	T	C	.	.	HG=I
rCRS	461	.	C	T	.	.	HG=M
rCRS	462	.	C	T	.	.	HG=J
rCRS	466	.	T	C	.	.	HG=M
rCRS	470	.	A	G	.	.	HG=B
rCRS	471	.	T	C	.	.	HG=U
rCRS	477	.	T	C	.	.	HG=H
rCRS	479	.	A	G	.	.	HG=L2
rCRS	485	.	T	C	.	.	HG=M
rCRS	493	.	A	G	.	.	HG=C
rCRS	494	.	C	T	.	.	HG=L3
rCRS	497	.	C	T	.	.	HG=K
rCRS	508	.	A	G	.	.	HG=U
rCRS	511	.	C	T	.	.	HG=M
rCRS	513	.	G	A	.	.	HG=B
rCRS	537	.	C	T	.	.	HG=M
rCRS	553	.	C	T	.	.	HG=M
rCRS	567	.	A	ACC	.	.	HG=I
rCRS	571	.	C	T	.	.	HG=N
rCRS	572	.	C	T	.	.	HG=M
rCRS	595	.	C	CC	.	.	HG=C
rCRS	629	.	T	C	.	.	HG=U
rCRS	656	.	T	C	.	.	HG=M
rCRS	663	.	A	G	.	.	HG=A
rCRS	676	.	G	A	.	.	HG=M
rCRS	680	.	T	C	.	.	HG=L2
rCRS	681	.	T	C	.	.	HG=D
rCRS	710	.	T	C	.	.	HG=L1
rCRS	719	.	G	A	.	.	HG=L2
rCRS	735	.	A	G	.	.	HG=L3
rCRS	752	.	C	T	.	.	HG=D
rCRS	793	.	C	T	.	.	HG=U
rCRS	827	.	A	G	.	.	HG=B
rCRS	850	.	T	C	.	.	HG=L0
rCRS	851	.	A	G	.	.	HG=L5
rCRS	862	.	A	G	.	.	HG=M
rCRS	870	.	C	T	.	.	HG=L2
rCRS	921	.	T	C	.	.	HG=L3
rCRS	930	.	G	C	.	.	HG=M
rCRS	951	.	G	A	.	.	HG=M
rCRS	960	.	C	CC	.	.	HG=A
rCRS	961	.	T	G	.	.	HG=H
rCRS	980	.	T	C	.	.	HG=U
rCRS	1009	.	C	T	.	.	HG=F
rCRS	1041	.	A	G	.	.	HG=M
rCRS	1106	.	C	T	.	.	HG=D
rCRS	1107	.	T	C	.	.	HG=D
rCRS	1119	.	T	C	.	.	HG=B
rCRS	1189	.	T	C	.	.	HG=K
rCRS	1211	.	G	A	.	.	HG=L2
rCRS	1406	.	T	C	.	.	HG=W
rCRS	1415	.	G	A	.	.	HG=L0
rCRS	1453	.	A	G	.	.	HG=M
rCRS	1462	.	G	A	.	.	HG=M
rCRS	1462	.	G	T	.	.	HG=M
rCRS	1541	.	T	C	.	.	HG=R
rCRS	1692	.	A	G	.	.	HG=M
rCRS	1700	.	T	C	.	.	HG=U
rCRS	1703	.	C	T	.	.	HG=N
rCRS	1706	.	C	T	.	.	HG=L2
rCRS	1709	.	G	A	.	.	HG=A
rCRS	1734	.	C	T	.	.	HG=F
rCRS	1736	.	A	G	.	.	HG=A
rCRS	1738	.	T	C	.	.	HG=L1
rCRS	1780	.	T	C	.	.	HG=M
rCRS	1824	.	T	C	.	.	HG=F
rCRS	1872	.	T	C	.	.	HG=M
rCRS	2056	.	G	A	.	.	HG=R
rCRS	2092	.	C	T	.	.	HG=D
rCRS	2098	.	G	A	.	.	HG=H
rCRS	2140	.	G	A	.	.	HG=M
rCRS	2159	.	T	C	.	.	HG=L2
rCRS	2217	.	C	T	.	.	HG=K
rCRS	2218	.	C	T	.	.	HG=U
rCRS	2232	.	A	AA	.	.	HG=C
rCRS	2245	.	A	G	.	.	HG=L0
rCRS	2259	.	C	T	.	.	HG=H
rCRS	2294	.	A	G	.	.	HG=U
rCRS	2308	.	A	G	.	.	HG=I
rCRS	2315	.	A	G	.	.	HG=M
rCRS	2332	.	C	T	.	.	HG=L2
rCRS	2358	.	A	G	.	.	HG=L2
rCRS	2359	.	C	T	.	.	HG=Q
rCRS	2361	.	G	A	.	.	HG=M
rCRS	2387	.	T	C	.	.	HG=U
rCRS	2389	.	C	T	.	.	HG=F
rCRS	2404	.	T	C	.	.	HG=M
rCRS	2405	.	C	CC	.	.	HG=U
rCRS	2442	.	T	C	.	.	HG=R
rCRS	2581	.	A	G	.	.	HG=H
rCRS	2626	.	T	C	.	.	HG=M
rCRS	2639	.	C	T	.	.	HG=N
rCRS	2735	.	G	A	.	.	HG=M
rCRS	2755	.	A	G	.	.	HG=R
rCRS	2772	.	C	T	.	.	HG=M
rCRS	2789	.	C	T	.	.	HG=L2
rCRS	2831	.	G	T	.	.	HG=M
rCRS	2836	.	C	A	.	.	HG=L0
rCRS	2880	.	A	G	.	.	HG=M
rCRS	3027	.	T	C	.	.	HG=E
rCRS	3172	.	C	CC	.	.	HG=M
rCRS	3200	.	T	A	.	.	HG=L2
rCRS	3204	.	C	T	.	.	HG=M
rCRS	3206	.	C	T	.	.	HG=D
rCRS	3221	.	A	G	.	.	HG=M
rCRS	3254	.	C	A	.	.	HG=L2
rCRS	3307	.	A	AA	.	.	HG=A
rCRS	3333	.	C	T	.	.	HG=H
rCRS	3336	.	T	C	.	.	HG=D
rCRS	3348	.	A	G	.	.	HG=U
rCRS	3360	.	A	G	.	.	HG=R
rCRS	3384	.	A	G	.	.	HG=R
rCRS	3394	.	T	C	.	.	HG=M
rCRS	3396	.	T	C	.	.	HG=L3
rCRS	3397	.	A	G	.	.	HG=M
rCRS	3421	.	G	A	.	.	HG=D
rCRS	3423	.	T	C	.	.	HG=L5
rCRS	3450	.	C	T	.	.	HG=L3
rCRS	3483	.	G	A	.	.	HG=L3
rCRS	3486	.	C	T	.	.	HG=M
rCRS	3492	.	A	G	.	.	HG=D
rCRS	3505	.	A	G	.	.	HG=W
rCRS	3511	.	A	G	.	.	HG=M
rCRS	3516	.	C	A	.	.	HG=L0
rCRS	3523	.	A	T	.	.	HG=M
rCRS	3543	.	C	T	.	.	HG=N
rCRS	3546	.	C	T	.	.	HG=M
rCRS	3547	.	A	G	.	.	HG=B
rCRS	3552	.	T	A	.	.	HG=C
rCRS	3552	.	T	C	.	.	HG=X
rCRS	3588	.	C	T	.	.	HG=M
rCRS	3615	.	A	G	.	.	HG=H
rCRS	3630	.	C	T	.	.	HG=M
rCRS	3663	.	A	G	.	.	HG=D
rCRS	3688	.	G	C	.	.	HG=U
rCRS	3705	.	G	A	.	.	HG=E
rCRS	3714	.	A	G	.	.	HG=D
rCRS	3720	.	A	G	.	.	HG=U
rCRS	3736	.	G	A	.	.	HG=N
rCRS	3738	.	C	T	.	.	HG=U
rCRS	3741	.	C	T	.	.	HG=U
rCRS	3756	.	A	G	.	.	HG=L0
rCRS	3766	.	T	C	.	.	HG=B
rCRS	3768	.	A	G	.	.	HG=M
rCRS	3780	.	C	T	.	.	HG=M
rCRS	3796	.	A	G	.	.	HG=M
rCRS	3816	.	A	G	.	.	HG=C
rCRS	3817	.	C	T	.	.	HG=M
rCRS	3828	.	A	G	.	.	HG=M
rCRS	3834	.	G	A	.	.	HG=Y
rCRS	3873	.	A	G	.	.	HG=N
rCRS	3921	.	C	T	.	.	HG=M
rCRS	3921	.	C	A	.	.	HG=N
rCRS	3990	.	C	T	.	.	HG=I
rCRS	3992	.	C	T	.	.	HG=H
rCRS	3999	.	T	C	.	.	HG=M
rCRS	4024	.	A	G	.	.	HG=H
rCRS	4025	.	C	T	.	.	HG=U
rCRS	4047	.	T	C	.	.	HG=B
rCRS	4048	.	G	A	.	.	HG=M
rCRS	4071	.	C	T	.	.	HG=M
rCRS	4079	.	A	G	.	.	HG=M
rCRS	4080	.	T	C	.	.	HG=N
rCRS	4086	.	C	T	.	.	HG=F
rCRS	4093	.	A	G	.	.	HG=W
rCRS	4107	.	C	T	.	.	HG=H
rCRS	4113	.	G	A	.	.	HG=I
rCRS	4117	.	T	C	.	.	HG=Q
rCRS	4122	.	A	G	.	.	HG=B
rCRS	4123	.	A	G	.	.	HG=B
rCRS	4140	.	C	T	.	.	HG=M
rCRS	4158	.	A	G	.	.	HG=L2
rCRS	4164	.	A	G	.	.	HG=M
rCRS	4170	.	C	T	.	.	HG=M
rCRS	4188	.	A	G	.	.	HG=U
rCRS	4200	.	A	T	.	.	HG=D
rCRS	4212	.	A	G	.	.	HG=D
rCRS	4218	.	T	C	.	.	HG=L3
rCRS	4221	.	C	T	.	.	HG=V
rCRS	4310	.	A	G	.	.	HG=H
rCRS	4312	.	C	T	.	.	HG=L0
rCRS	4313	.	T	C	.	.	HG=L3
rCRS	4335	.	C	T	.	.	HG=Q
rCRS	4342	.	A	G	.	.	HG=M
rCRS	4370	.	T	C	.	.	HG=L2
rCRS	4386	.	T	C	.	.	HG=M
rCRS	4392	.	C	T	.	.	HG=M
rCRS	4452	.	T	C	.	.	HG=H
rCRS	4508	.	C	T	.	.	HG=M
rCRS	4529	.	A	T	.	.	HG=I
rCRS	4538	.	C	T	.	.	HG=D
rCRS	4541	.	G	A	.	.	HG=L0
rCRS	4586	.	T	C	.	.	HG=L0
rCRS	4639	.	T	C	.	.	HG=V
rCRS	4640	.	C	A	.	.	HG=U
rCRS	4646	.	T	C	.	.	HG=U
rCRS	4688	.	T	C	.	.	HG=M
rCRS	4688	.	T	G	.	.	HG=M
rCRS	4697	.	C	T	.	.	HG=M
rCRS	4703	.	T	C	.	.	HG=U
rCRS	4727	.	A	G	.	.	HG=H
rCRS	4732	.	A	G	.	.	HG=F
rCRS	4733	.	T	C	.	.	HG=H
rCRS	4734	.	A	G	.	.	HG=M
rCRS	4767	.	A	G	.	.	HG=L2
rCRS	4793	.	A	G	.	.	HG=H
rCRS	4820	.	G	A	.	.	HG=B
rCRS	4824	.	A	G	.	.	HG=A
rCRS	4833	.	A	G	.	.	HG=G
rCRS	4850	.	C	T	.	.	HG=M
rCRS	4851	.	C	T	.	.	HG=M
rCRS	4856	.	T	C	.	.	HG=K
rCRS	4859	.	T	C	.	.	HG=H
rCRS	4883	.	C	T	.	.	HG=D
rCRS	4902	.	A	C	.	.	HG=M
rCRS	4916	.	A	G	.	.	HG=M
rCRS	4928	.	T	C	.	.	HG=W
rCRS	4943	.	A	G	.	.	HG=L0
rCRS	4958	.	A	G	.	.	HG=M
rCRS	4960	.	C	T	.	.	HG=N
rCRS	4964	.	C	T	.	.	HG=L0
rCRS	4965	.	A	G	.	.	HG=U
rCRS	4973	.	T	C	.	.	HG=M
rCRS	4977	.	T	C	.	.	HG=B
rCRS	4991	.	G	A	.	.	HG=U
rCRS	5027	.	C	T	.	.	HG=L2
rCRS	5036	.	A	G	.	.	HG=L1
rCRS	5051	.	A	G	.	.	HG=B
rCRS	5054	.	G	A	.	.	HG=M
rCRS	5069	.	A	T	.	.	HG=L2
rCRS	5074	.	T	C	.	.	HG=I
rCRS	5076	.	C	T	.	.	HG=F
rCRS	5081	.	T	C	.	.	HG=U
rCRS	5111	.	C	T	.	.	HG=L5
rCRS	5153	.	A	G	.	.	HG=D
rCRS	5165	.	C	T	.	.	HG=A
rCRS	5178	.	C	A	.	.	HG=D
rCRS	5186	.	A	T	.	.	HG=U
rCRS	5234	.	C	T	.	.	HG=N
rCRS	5240	.	A	G	.	.	HG=U
rCRS	5263	.	C	T	.	.	HG=F
rCRS	5300	.	C	T	.	.	HG=L3
rCRS	5319	.	A	G	.	.	HG=M
rCRS	5331	.	C	A	.	.	HG=L2
rCRS	5348	.	C	T	.	.	HG=H
rCRS	5351	.	A	G	.	.	HG=M
rCRS	5360	.	C	T	.	.	HG=U
rCRS	5375	.	C	T	.	.	HG=M
rCRS	5390	.	A	G	.	.	HG=U
rCRS	5393	.	T	C	.	.	HG=L1
rCRS	5414	.	A	G	.	.	HG=Q
rCRS	5426	.	T	C	.	.	HG=U
rCRS	5432	.	A	G	.	.	HG=M
rCRS	5441	.	A	T	.	.	HG=D
rCRS	5465	.	T	C	.	.	HG=B
rCRS	5480	.	A	G	.	.	HG=HV
rCRS	5483	.	T	C	.	.	HG=M
rCRS	5489	.	C	A	.	.	HG=M
rCRS	5493	.	T	C	.	.	HG=M
rCRS	5495	.	T	C	.	.	HG=W
rCRS	5498	.	A	G	.	.	HG=H
rCRS	5499	.	C	T	.	.	HG=M
rCRS	5510	.	A	G	.	.	HG=R
rCRS	5557	.	T	C	.	.	HG=Q
rCRS	5558	.	A	G	.	.	HG=M
rCRS	5580	.	T	C	.	.	HG=M
rCRS	5581	.	A	G	.	.	HG=N
rCRS	5585	.	G	A	.	.	HG=F
rCRS	5586	.	C	T	.	.	HG=R
rCRS	5587	.	T	C	.	.	HG=F
rCRS	5592	.	A	G	.	.	HG=K
rCRS	5603	.	C	T	.	.	HG=L0
rCRS	5628	.	T	C	.	.	HG=F
rCRS	5633	.	C	T	.	.	HG=J
rCRS	5655	.	T	C	.	.	HG=L1
rCRS	5744	.	G	A	.	.	HG=M
rCRS	5782	.	T	C	.	.	HG=L0
rCRS	5790	.	C	A	.	.	HG=U
rCRS	5811	.	A	G	.	.	HG=L0
rCRS	5814	.	T	C	.	.	HG=L2
rCRS	5823	.	A	G	.	.	HG=R
rCRS	5843	.	A	G	.	.	HG=Q
rCRS	5892	.	T	C	.	.	HG=M
rCRS	5894	.	A	C	.	.	HG=B
rCRS	5899	.	C	CC	.	.	HG=A
rCRS	5951	.	A	G	.	.	HG=L1
rCRS	5978	.	A	G	.	.	HG=F
rCRS	6014	.	T	C	.	.	HG=L2
rCRS	6045	.	C	T	.	.	HG=U
rCRS	6047	.	A	G	.	.	HG=U
rCRS	6050	.	T	C	.	.	HG=M
rCRS	6071	.	T	C	.	.	HG=L1
rCRS	6077	.	C	T	.	.	HG=P
rCRS	6092	.	T	C	.	.	HG=N
rCRS	6104	.	C	T	.	.	HG=M
rCRS	6119	.	C	T	.	.	HG=B
rCRS	6146	.	A	G	.	.	HG=U
rCRS	6152	.	T	C	.	.	HG=U
rCRS	6164	.	C	T	.	.	HG=B
rCRS	6179	.	G	A	.	.	HG=M
rCRS	6182	.	G	A	.	.	HG=L5
rCRS	6227	.	T	C	.	.	HG=I
rCRS	6231	.	C	T	.	.	HG=L2
rCRS	6237	.	C	A	.	.	HG=H
rCRS	6248	.	T	C	.	.	HG=R
rCRS	6261	.	G	A	.	.	HG=T
rCRS	6272	.	A	G	.	.	HG=B
rCRS	6281	.	A	G	.	.	HG=M
rCRS	6293	.	T	C	.	.	HG=M
rCRS	6296	.	C	A	.	.	HG=H
rCRS	6296	.	C	T	.	.	HG=H
rCRS	6297	.	T	C	.	.	HG=L5
rCRS	6302	.	A	G	.	.	HG=B
rCRS	6308	.	C	T	.	.	HG=A
rCRS	6314	.	C	T	.	.	HG=N
rCRS	6338	.	A	G	.	.	HG=C
rCRS	6366	.	G	A	.	.	HG=N
rCRS	6371	.	C	T	.	.	HG=X
rCRS	6374	.	T	C	.	.	HG=M
rCRS	6401	.	A	G	.	.	HG=L3
rCRS	6413	.	T	C	.	.	HG=B
rCRS	6446	.	G	A	.	.	HG=M
rCRS	6473	.	C	T	.	.	HG=B
rCRS	6480	.	G	A	.	.	HG=I
rCRS	6485	.	A	G	.	.	HG=R
rCRS	6491	.	C	A	.	.	HG=A
rCRS	6497	.	T	C	.	.	HG=B
rCRS	6515	.	T	C	.	.	HG=F
rCRS	6518	.	C	T	.	.	HG=U
rCRS	6528	.	C	T	.	.	HG=W
rCRS	6531	.	C	T	.	.	HG=M
rCRS	6548	.	C	T	.	.	HG=L1
rCRS	6557	.	C	T	.	.	HG=R
rCRS	6575	.	A	G	.	.	HG=M
rCRS	6599	.	A	G	.	.	HG=F
rCRS	6614	.	T	C	.	.	HG=B
rCRS	6620	.	T	G	.	.	HG=L3
rCRS	6641	.	T	C	.	.	HG=A
rCRS	6647	.	A	G	.	.	HG=M
rCRS	6653	.	C	T	.	.	HG=F
rCRS	6680	.	T	C	.	.	HG=M
rCRS	6713	.	C	T	.	.	HG=L2
rCRS	6719	.	T	C	.	.	HG=B
rCRS	6734	.	G	A	.	.	HG=I
rCRS	6764	.	G	A	.	.	HG=R
rCRS	6776	.	T	C	.	.	HG=H
rCRS	6791	.	A	G	.	.	HG=X
rCRS	6806	.	A	G	.	.	HG=N
rCRS	6827	.	T	C	.	.	HG=L1
rCRS	6869	.	C	T	.	.	HG=H
rCRS	6899	.	G	A	.	.	HG=M
rCRS	6938	.	C	T	.	.	HG=L0
rCRS	6941	.	T	C	.	.	HG=Y
rCRS	6960	.	C	T	.	.	HG=B
rCRS	6989	.	A	G	.	.	HG=L1
rCRS	7013	.	G	A	.	.	HG=H
rCRS	7040	.	T	C	.	.	HG=M
rCRS	7049	.	A	G	.	.	HG=M
rCRS	7064	.	T	C	.	.	HG=M
rCRS	7094	.	T	C	.	.	HG=HV
rCRS	7109	.	C	T	.	.	HG=X
rCRS	7124	.	A	G	.	.	HG=A
rCRS	7148	.	T	C	.	.	HG=L0
rCRS	7175	.	T	C	.	.	HG=L2
rCRS	7193	.	T	C	.	.	HG=HV
rCRS	7226	.	G	A	.	.	HG=M
rCRS	7229	.	C	T	.	.	HG=M
rCRS	7241	.	A	G	.	.	HG=B
rCRS	7250	.	A	G	.	.	HG=M
rCRS	7257	.	A	G	.	.	HG=L0
rCRS	7270	.	T	C	.	.	HG=D
rCRS	7271	.	A	G	.	.	HG=M
rCRS	7274	.	C	T	.	.	HG=L2
rCRS	7309	.	T	C	.	.	HG=H
rCRS	7356	.	G	A	.	.	HG=N
rCRS	7382	.	G	A	.	.	HG=U
rCRS	7389	.	T	C	.	.	HG=L1
rCRS	7444	.	G	A	.	.	HG=V
rCRS	7476	.	C	T	.	.	HG=J
rCRS	7493	.	C	T	.	.	HG=D
rCRS	7533	.	C	T	.	.	HG=M
rCRS	7547	.	T	C	.	.	HG=R
rCRS	7600	.	G	A	.	.	HG=G
rCRS	7624	.	T	A	.	.	HG=L2
rCRS	7642	.	G	A	.	.	HG=M
rCRS	7657	.	T	C	.	.	HG=R
rCRS	7664	.	G	A	.	.	HG=M
rCRS	7681	.	C	T	.	.	HG=Q
rCRS	7684	.	T	C	.	.	HG=M
rCRS	7697	.	G	A	.	.	HG=C
rCRS	7705	.	T	C	.	.	HG=U
rCRS	7724	.	A	T	.	.	HG=A
rCRS	7738	.	T	C	.	.	HG=F
rCRS	7759	.	T	C	.	.	HG=R
rCRS	7768	.	A	G	.	.	HG=U
rCRS	7771	.	A	G	.	.	HG=L2
rCRS	7786	.	C	T	.	.	HG=B
rCRS	7789	.	G	A	.	.	HG=J
rCRS	7805	.	G	A	.	.	HG=U
rCRS	7819	.	C	A	.	.	HG=L3
rCRS	7828	.	A	G	.	.	HG=F
rCRS	7864	.	C	T	.	.	HG=W
rCRS	7870	.	T	C	.	.	HG=R
rCRS	7897	.	G	A	.	.	HG=N
rCRS	7912	.	G	A	.	.	HG=M
rCRS	7930	.	A	T	.	.	HG=H
rCRS	7933	.	A	G	.	.	HG=Y
rCRS	7960	.	A	G	.	.	HG=M
rCRS	7961	.	T	C	.	.	HG=M
rCRS	7963	.	A	G	.	.	HG=J
rCRS	7972	.	A	G	.	.	HG=L5
rCRS	8014	.	A	T	.	.	HG=HV
rCRS	8047	.	T	C	.	.	HG=L0
rCRS	8080	.	C	A	.	.	HG=M
rCRS	8080	.	C	T	.	.	HG=L2
rCRS	8093	.	T	C	.	.	HG=M
rCRS	8108	.	A	G	.	.	HG=M
rCRS	8113	.	C	A	.	.	HG=L0
rCRS	8116	.	A	G	.	.	HG=D
rCRS	8137	.	C	T	.	.	HG=U
rCRS	8143	.	T	C	.	.	HG=R
rCRS	8149	.	A	G	.	.	HG=M
rCRS	8152	.	G	A	.	.	HG=L0
rCRS	8167	.	T	C	.	.	HG=M
rCRS	8188	.	A	G	.	.	HG=L5
rCRS	8200	.	T	C	.	.	HG=G
rCRS	8227	.	T	C	.	.	HG=M
rCRS	8248	.	A	G	.	.	HG=L1
rCRS	8260	.	T	C	.	.	HG=I
rCRS	8269	.	G	A	.	.	HG=J
rCRS	8271	.	ACCCCCTCT	.	.	.	HG=B
rCRS	8277	.	T	C	.	.	HG=R
rCRS	8281	.	CCCCCTCTA	.	.	.	HG=B
rCRS	8297	.	C	T	.	.	HG=M
rCRS	8311	.	T	C	.	.	HG=L3
rCRS	8343	.	A	G	.	.	HG=H
rCRS	8345	.	C	T	.	.	HG=M
rCRS	8383	.	T	C	.	.	HG=L2
rCRS	8387	.	G	A	.	.	HG=L2
rCRS	8388	.	T	C	.	.	HG=R
rCRS	8389	.	A	G	.	.	HG=D
rCRS	8392	.	G	A	.	.	HG=Y
rCRS	8393	.	C	T	.	.	HG=X
rCRS	8395	.	C	T	.	.	HG=U
rCRS	8406	.	C	T	.	.	HG=M
rCRS	8414	.	C	T	.	.	HG=D
rCRS	8428	.	C	T	.	.	HG=L0
rCRS	8448	.	T	C	.	.	HG=H
rCRS	8459	.	A	G	.	.	HG=A
rCRS	8472	.	C	T	.	.	HG=N
rCRS	8502	.	A	G	.	.	HG=M
rCRS	8512	.	A	G	.	.	HG=N
rCRS	8519	.	G	A	.	.	HG=I
rCRS	8521	.	A	G	.	.	HG=D
rCRS	8527	.	A	G	.	.	HG=L3
rCRS	8562	.	C	T	.	.	HG=M
rCRS	8563	.	A	G	.	.	HG=A
rCRS	8566	.	A	G	.	.	HG=L0
rCRS	8573	.	G	A	.	.	HG=I
rCRS	8575	.	C	T	.	.	HG=F
rCRS	8582	.	C	T	.	.	HG=L5
rCRS	8592	.	G	A	.	.	HG=H
rCRS	8594	.	T	C	.	.	HG=R
rCRS	8597	.	T	C	.	.	HG=M
rCRS	8598	.	T	C	.	.	HG=H
rCRS	8602	.	T	C	.	.	HG=H
rCRS	8603	.	T	C	.	.	HG=F
rCRS	8610	.	T	C	.	.	HG=W
rCRS	8614	.	T	C	.	.	HG=W
rCRS	8616	.	G	T	.	.	HG=I
rCRS	8618	.	T	C	.	.	HG=L3
rCRS	8649	.	A	G	.	.	HG=L3
rCRS	8653	.	A	G	.	.	HG=N
rCRS	8659	.	A	G	.	.	HG=W
rCRS	8679	.	A	G	.	.	HG=M
rCRS	8697	.	G	A	.	.	HG=T
rCRS	8703	.	C	T	.	.	HG=D
rCRS	8706	.	A	G	.	.	HG=HV
rCRS	8715	.	T	C	.	.	HG=H
rCRS	8718	.	A	G	.	.	HG=M
rCRS	8730	.	A	G	.	.	HG=E
rCRS	8762	.	T	C	.	.	HG=D
rCRS	8764	.	G	A	.	.	HG=D
rCRS	8768	.	C	T	.	.	HG=M
rCRS	8784	.	A	T	.	.	HG=M
rCRS	8793	.	T	C	.	.	HG=M
rCRS	8794	.	C	T	.	.	HG=A
rCRS	8817	.	A	G	.	.	HG=L3
rCRS	8818	.	C	T	.	.	HG=U
rCRS	8829	.	C	T	.	.	HG=B
rCRS	8836	.	A	G	.	.	HG=N
rCRS	8838	.	G	A	.	.	HG=F
rCRS	8848	.	T	C	.	.	HG=M
rCRS	8854	.	G	A	.	.	HG=M
rCRS	8856	.	G	A	.	.	HG=M
rCRS	8865	.	G	A	.	.	HG=M
rCRS	8867	.	T	C	.	.	HG=N
rCRS	8869	.	A	G	.	.	HG=V
rCRS	8875	.	T	C	.	.	HG=B
rCRS	8877	.	T	C	.	.	HG=G
rCRS	8901	.	A	G	.	.	HG=K
rCRS	8911	.	T	C	.	.	HG=L0
rCRS	8913	.	A	G	.	.	HG=X
rCRS	8925	.	A	G	.	.	HG=M
rCRS	8932	.	C	T	.	.	HG=L3
rCRS	8938	.	A	G	.	.	HG=U
rCRS	8947	.	C	T	.	.	HG=A
rCRS	9007	.	A	T	.	.	HG=L3
rCRS	9033	.	A	G	.	.	HG=M
rCRS	9042	.	C	T	.	.	HG=L0
rCRS	9051	.	A	G	.	.	HG=R
rCRS	9052	.	A	G	.	.	HG=A
rCRS	9053	.	G	A	.	.	HG=F
rCRS	9064	.	G	A	.	.	HG=M
rCRS	9066	.	A	G	.	.	HG=H
rCRS	9070	.	T	G	.	.	HG=U
rCRS	9072	.	A	G	.	.	HG=L1
rCRS	9078	.	T	C	.	.	HG=M
rCRS	9080	.	A	G	.	.	HG=E
rCRS	9090	.	T	C	.	.	HG=Z
rCRS	9110	.	T	C	.	.	HG=R
rCRS	9127	.	A	G	.	.	HG=M
rCRS	9129	.	C	T	.	.	HG=H
rCRS	9136	.	A	G	.	.	HG=L0
rCRS	9181	.	A	G	.	.	HG=D
rCRS	9182	.	G	A	.	.	HG=M
rCRS	9201	.	C	T	.	.	HG=M
rCRS	9221	.	A	G	.	.	HG=L2
rCRS	9242	.	A	G	.	.	HG=R
rCRS	9254	.	A	G	.	.	HG=V
rCRS	9266	.	G	A	.	.	HG=U
rCRS	9302	.	C	T	.	.	HG=M
rCRS	9305	.	G	A	.	.	HG=L5
rCRS	9336	.	A	G	.	.	HG=HV
rCRS	9347	.	A	G	.	.	HG=L0
rCRS	9356	.	C	T	.	.	HG=H
rCRS	9365	.	C	T	.	.	HG=U
rCRS	9368	.	A	G	.	.	HG=V
rCRS	9380	.	G	A	.	.	HG=H
rCRS	9391	.	C	T	.	.	HG=H
rCRS	9422	.	A	C	.	.	HG=T
rCRS	9452	.	G	A	.	.	HG=B
rCRS	9467	.	T	C	.	.	HG=L3
rCRS	9477	.	G	A	.	.	HG=U
rCRS	9503	.	A	G	.	.	HG=N
rCRS	9512	.	C	T	.	.	HG=N
rCRS	9527	.	C	T	.	.	HG=H
rCRS	9536	.	C	T	.	.	HG=D
rCRS	9548	.	G	A	.	.	HG=F
rCRS	9554	.	G	A	.	.	HG=L2
rCRS	9581	.	T	C	.	.	HG=L0
rCRS	9596	.	A	G	.	.	HG=N
rCRS	9612	.	G	A	.	.	HG=W
rCRS	9620	.	C	T	.	.	HG=L0
rCRS	9644	.	A	G	.	.	HG=M
rCRS	9650	.	C	T	.	.	HG=A
rCRS	9656	.	T	C	.	.	HG=U
rCRS	9682	.	T	C	.	.	HG=B
rCRS	9716	.	T	C	.	.	HG=K
rCRS	9738	.	G	A	.	.	HG=R
rCRS	9754	.	A	G	.	.	HG=A
rCRS	9755	.	G	A	.	.	HG=L0
rCRS	9758	.	T	C	.	.	HG=H
rCRS	9804	.	G	A	.	.	HG=H
rCRS	9815	.	C	T	.	.	HG=N
rCRS	9818	.	C	T	.	.	HG=L0
rCRS	9824	.	T	C	.	.	HG=M
rCRS	9887	.	T	C	.	.	HG=V
rCRS	9921	.	G	A	.	.	HG=B
rCRS	9923	.	C	T	.	.	HG=H
rCRS	9932	.	G	A	.	.	HG=R
rCRS	9941	.	A	G	.	.	HG=L2
rCRS	9968	.	C	T	.	.	HG=B
rCRS	9971	.	C	T	.	.	HG=L2
rCRS	9986	.	G	A	.	.	HG=H
rCRS	10031	.	T	C	.	.	HG=R
rCRS	10034	.	T	C	.	.	HG=I
rCRS	10042	.	A	G	.	.	HG=M
rCRS	10084	.	T	C	.	.	HG=U
rCRS	10097	.	A	C	.	.	HG=F
rCRS	10097	.	A	G	.	.	HG=W
rCRS	10101	.	T	C	.	.	HG=M
rCRS	10115	.	T	C	.	.	HG=L2
rCRS	10118	.	T	C	.	.	HG=P
rCRS	10124	.	T	C	.	.	HG=H
rCRS	10142	.	C	T	.	.	HG=U
rCRS	10143	.	G	A	.	.	HG=R
rCRS	10172	.	G	A	.	.	HG=J
rCRS	10199	.	C	T	.	.	HG=A
rCRS	10208	.	T	C	.	.	HG=Z
rCRS	10214	.	C	T	.	.	HG=Q
rCRS	10217	.	A	G	.	.	HG=H
rCRS	10245	.	T	C	.	.	HG=M
rCRS	10268	.	C	T	.	.	HG=M
rCRS	10283	.	A	G	.	.	HG=Q
rCRS	10289	.	A	G	.	.	HG=R
rCRS	10308	.	C	T	.	.	HG=V
rCRS	10310	.	G	A	.	.	HG=F
rCRS	10310	.	G	C	.	.	HG=M
rCRS	10314	.	C	T	.	.	HG=H
rCRS	10320	.	G	A	.	.	HG=F
rCRS	10321	.	T	C	.	.	HG=N
rCRS	10324	.	T	C	.	.	HG=M
rCRS	10325	.	G	A	.	.	HG=Z
rCRS	10394	.	C	T	.	.	HG=H
rCRS	10397	.	A	G	.	.	HG=D
rCRS	10410	.	T	C	.	.	HG=H
rCRS	10411	.	A	G	.	.	HG=M
rCRS	10427	.	G	A	.	.	HG=D
rCRS	10463	.	T	C	.	.	HG=T
rCRS	10493	.	T	C	.	.	HG=M
rCRS	10506	.	A	G	.	.	HG=U
rCRS	10514	.	A	G	.	.	HG=M
rCRS	10535	.	T	C	.	.	HG=F
rCRS	10550	.	A	G	.	.	HG=K
rCRS	10583	.	A	G	.	.	HG=N
rCRS	10589	.	G	A	.	.	HG=L0
rCRS	10607	.	C	T	.	.	HG=N
rCRS	10640	.	T	C	.	.	HG=M
rCRS	10664	.	C	T	.	.	HG=L0
rCRS	10670	.	C	T	.	.	HG=M
rCRS	10685	.	G	A	.	.	HG=R
rCRS	10733	.	C	T	.	.	HG=U
rCRS	10754	.	A	C	.	.	HG=H
rCRS	10754	.	A	G	.	.	HG=R
rCRS	10771	.	A	G	.	.	HG=H
rCRS	10790	.	T	C	.	.	HG=M
rCRS	10822	.	C	T	.	.	HG=T
rCRS	10825	.	A	G	.	.	HG=R
rCRS	10834	.	C	T	.	.	HG=E
rCRS	10885	.	T	C	.	.	HG=U
rCRS	10907	.	T	C	.	.	HG=U
rCRS	10920	.	C	T	.	.	HG=L0
rCRS	10939	.	C	T	.	.	HG=L0
rCRS	10955	.	C	T	.	.	HG=L2
rCRS	10976	.	C	T	.	.	HG=F
rCRS	11009	.	T	C	.	.	HG=U
rCRS	11013	.	C	T	.	.	HG=U
rCRS	11020	.	A	G	.	.	HG=M
rCRS	11023	.	A	G	.	.	HG=M
rCRS	11025	.	T	C	.	.	HG=L5
rCRS	11047	.	C	A	.	.	HG=R
rCRS	11075	.	T	C	.	.	HG=R
rCRS	11083	.	A	G	.	.	HG=M
rCRS	11084	.	A	G	.	.	HG=A
rCRS	11128	.	A	G	.	.	HG=N
rCRS	11151	.	C	T	.	.	HG=R
rCRS	11152	.	T	C	.	.	HG=H
rCRS	11167	.	A	G	.	.	HG=M
rCRS	11177	.	C	T	.	.	HG=B
rCRS	11191	.	C	T	.	.	HG=H
rCRS	11204	.	T	C	.	.	HG=N
rCRS	11215	.	C	T	.	.	HG=D
rCRS	11248	.	A	G	.	.	HG=D
rCRS	11253	.	T	C	.	.	HG=L4
rCRS	11255	.	T	C	.	.	HG=D
rCRS	11257	.	C	T	.	.	HG=HV
rCRS	11263	.	C	T	.	.	HG=M
rCRS	11287	.	T	C	.	.	HG=M
rCRS	11296	.	C	T	.	.	HG=L0
rCRS	11332	.	C	T	.	.	HG=U
rCRS	11344	.	A	G	.	.	HG=L4
rCRS	11353	.	T	C	.	.	HG=L2
rCRS	11359	.	A	G	.	.	HG=M
rCRS	11377	.	G	A	.	.	HG=J
rCRS	11399	.	T	C	.	.	HG=H
rCRS	11410	.	T	C	.	.	HG=H
rCRS	11428	.	C	T	.	.	HG=H
rCRS	11440	.	G	A	.	.	HG=L3
rCRS	11447	.	G	A	.	.	HG=H
rCRS	11482	.	T	C	.	.	HG=M
rCRS	11485	.	T	C	.	.	HG=L4
rCRS	11536	.	C	T	.	.	HG=A
rCRS	11548	.	A	G	.	.	HG=A
rCRS	11554	.	C	G	.	.	HG=M
rCRS	11566	.	A	G	.	.	HG=U
rCRS	11581	.	C	A	.	.	HG=N
rCRS	11581	.	C	T	.	.	HG=V
rCRS	11590	.	A	G	.	.	HG=L3
rCRS	11641	.	A	G	.	.	HG=L0
rCRS	11647	.	C	T	.	.	HG=A
rCRS	11653	.	A	G	.	.	HG=L0
rCRS	11665	.	C	A	.	.	HG=M
rCRS	11665	.	C	T	.	.	HG=M
rCRS	11696	.	G	A	.	.	HG=D
rCRS	11728	.	C	T	.	.	HG=N
rCRS	11812	.	A	G	.	.	HG=T
rCRS	11827	.	T	C	.	.	HG=M
rCRS	11869	.	C	A	.	.	HG=K
rCRS	11881	.	C	T	.	.	HG=L5
rCRS	11884	.	A	G	.	.	HG=Q
rCRS	11887	.	G	A	.	.	HG=M
rCRS	11893	.	A	G	.	.	HG=U
rCRS	11899	.	T	C	.	.	HG=V
rCRS	11902	.	G	A	.	.	HG=Q
rCRS	11908	.	A	G	.	.	HG=M
rCRS	11947	.	A	G	.	.	HG=W
rCRS	12026	.	A	G	.	.	HG=D
rCRS	12030	.	A	G	.	.	HG=M
rCRS	12061	.	C	T	.	.	HG=HV
rCRS	12070	.	G	A	.	.	HG=L0
rCRS	12091	.	T	C	.	.	HG=M
rCRS	12106	.	C	T	.	.	HG=U
rCRS	12121	.	T	C	.	.	HG=L0
rCRS	12127	.	G	A	.	.	HG=H
rCRS	12136	.	T	C	.	.	HG=N
rCRS	12161	.	T	C	.	.	HG=Y
rCRS	12192	.	G	A	.	.	HG=H
rCRS	12239	.	C	T	.	.	HG=B
rCRS	12245	.	T	C	.	.	HG=R
rCRS	12285	.	T	C	.	.	HG=R
rCRS	12338	.	T	C	.	.	HG=F
rCRS	12370	.	C	T	.	.	HG=M
rCRS	12401	.	C	T	.	.	HG=N
rCRS	12403	.	C	T	.	.	HG=M
rCRS	12405	.	C	T	.	.	HG=M
rCRS	12432	.	C	T	.	.	HG=L5
rCRS	12477	.	T	C	.	.	HG=M
rCRS	12490	.	A	G	.	.	HG=H
rCRS	12498	.	C	T	.	.	HG=M
rCRS	12519	.	T	C	.	.	HG=L1
rCRS	12528	.	G	A	.	.	HG=L0
rCRS	12549	.	C	T	.	.	HG=M
rCRS	12561	.	G	A	.	.	HG=M
rCRS	12612	.	A	G	.	.	HG=J
rCRS	12621	.	C	T	.	.	HG=F
rCRS	12630	.	G	A	.	.	HG=F
rCRS	12633	.	C	A	.	.	HG=T
rCRS	12633	.	C	T	.	.	HG=F
rCRS	12651	.	G	C	.	.	HG=D
rCRS	12651	.	G	A	.	.	HG=M
rCRS	12669	.	C	T	.	.	HG=W
rCRS	12672	.	A	G	.	.	HG=C
rCRS	12693	.	A	G	.	.	HG=L2
rCRS	12696	.	T	C	.	.	HG=HV
rCRS	12711	.	A	G	.	.	HG=M
rCRS	12714	.	T	C	.	.	HG=R
rCRS	12753	.	A	G	.	.	HG=M
rCRS	12804	.	T	C	.	.	HG=M
rCRS	12816	.	C	T	.	.	HG=L3
rCRS	12822	.	A	G	.	.	HG=N
rCRS	12843	.	T	C	.	.	HG=U
rCRS	12850	.	A	G	.	.	HG=M
rCRS	12855	.	A	G	.	.	HG=H
rCRS	12876	.	C	T	.	.	HG=M
rCRS	12879	.	T	C	.	.	HG=U
rCRS	12880	.	T	C	.	.	HG=M
rCRS	12882	.	C	T	.	.	HG=F
rCRS	12923	.	G	T	.	.	HG=W
rCRS	12948	.	A	G	.	.	HG=L2
rCRS	12950	.	A	C	.	.	HG=M
rCRS	12957	.	T	C	.	.	HG=H
rCRS	12972	.	A	G	.	.	HG=G
rCRS	12973	.	C	T	.	.	HG=M
rCRS	13074	.	A	G	.	.	HG=M
rCRS	13101	.	A	C	.	.	HG=H
rCRS	13145	.	G	A	.	.	HG=U
rCRS	13152	.	A	G	.	.	HG=M
rCRS	13167	.	A	G	.	.	HG=R
rCRS	13174	.	T	C	.	.	HG=L4
rCRS	13183	.	A	G	.	.	HG=N
rCRS	13188	.	C	T	.	.	HG=R
rCRS	13215	.	T	C	.	.	HG=R
rCRS	13260	.	T	C	.	.	HG=T
rCRS	13276	.	A	G	.	.	HG=L0
rCRS	13308	.	A	G	.	.	HG=M
rCRS	13362	.	C	T	.	.	HG=H
rCRS	13401	.	T	C	.	.	HG=M
rCRS	13404	.	T	C	.	.	HG=R
rCRS	13431	.	C	T	.	.	HG=L0
rCRS	13437	.	T	C	.	.	HG=N
rCRS	13470	.	A	G	.	.	HG=L0
rCRS	13477	.	G	A	.	.	HG=G
rCRS	13485	.	A	G	.	.	HG=L1
rCRS	13563	.	A	G	.	.	HG=G
rCRS	13572	.	T	C	.	.	HG=H
rCRS	13617	.	T	C	.	.	HG=U
rCRS	13620	.	T	C	.	.	HG=Z
rCRS	13626	.	C	T	.	.	HG=E
rCRS	13651	.	A	G	.	.	HG=M
rCRS	13674	.	T	C	.	.	HG=R
rCRS	13681	.	A	G	.	.	HG=R
rCRS	13711	.	G	A	.	.	HG=H
rCRS	13725	.	C	T	.	.	HG=H
rCRS	13734	.	T	C	.	.	HG=U
rCRS	13743	.	T	C	.	.	HG=U
rCRS	13767	.	C	A	.	.	HG=L0
rCRS	13785	.	C	T	.	.	HG=X
rCRS	13789	.	T	C	.	.	HG=L1
rCRS	13802	.	C	T	.	.	HG=M
rCRS	13803	.	A	G	.	.	HG=L2
rCRS	13806	.	C	T	.	.	HG=M
rCRS	13812	.	T	C	.	.	HG=M
rCRS	13819	.	T	C	.	.	HG=L0
rCRS	13830	.	T	C	.	.	HG=R
rCRS	13862	.	A	G	.	.	HG=L3
rCRS	13880	.	C	A	.	.	HG=L1
rCRS	13886	.	T	C	.	.	HG=L3
rCRS	13889	.	G	A	.	.	HG=HV
rCRS	13890	.	C	T	.	.	HG=M
rCRS	13899	.	T	C	.	.	HG=H
rCRS	13926	.	T	C	.	.	HG=M
rCRS	13942	.	A	G	.	.	HG=B
rCRS	13948	.	C	T	.	.	HG=R
rCRS	13958	.	G	C	.	.	HG=L2
rCRS	13965	.	T	C	.	.	HG=T
rCRS	13966	.	A	G	.	.	HG=X
rCRS	13992	.	C	T	.	.	HG=L3
rCRS	14000	.	T	A	.	.	HG=L1
rCRS	14020	.	T	C	.	.	HG=L0
rCRS	14025	.	T	C	.	.	HG=Q
rCRS	14037	.	A	G	.	.	HG=K
rCRS	14040	.	G	A	.	.	HG=H
rCRS	14049	.	C	T	.	.	HG=B
rCRS	14058	.	C	T	.	.	HG=R
rCRS	14059	.	A	G	.	.	HG=L2
rCRS	14062	.	A	G	.	.	HG=R
rCRS	14067	.	C	T	.	.	HG=A
rCRS	14070	.	A	G	.	.	HG=U
rCRS	14109	.	C	T	.	.	HG=L0
rCRS	14118	.	A	G	.	.	HG=H
rCRS	14128	.	A	G	.	.	HG=M
rCRS	14129	.	C	T	.	.	HG=H
rCRS	14130	.	C	T	.	.	HG=M
rCRS	14137	.	C	T	.	.	HG=M
rCRS	14139	.	A	G	.	.	HG=U
rCRS	14148	.	A	G	.	.	HG=W
rCRS	14155	.	C	T	.	.	HG=H
rCRS	14179	.	A	G	.	.	HG=U
rCRS	14198	.	G	A	.	.	HG=H
rCRS	14203	.	A	G	.	.	HG=L1
rCRS	14260	.	A	G	.	.	HG=M
rCRS	14280	.	A	G	.	.	HG=A
rCRS	14284	.	C	T	.	.	HG=L3
[truncated: 1,297 more rows]

## Sheet: TableS2
##fileformat=VCFv4.2
##reference=chrM.fa
##contig=<ID=chrM,length=16569>
##INFO=<ID=NUMT,Number=1,Type=String,Description="NUMT">
#CHROM	POS	ID	REF	ALT	QUAL	FILTER	INFO
chrM	72	.	T	C	.	.	NUMT=MT780575.1|MT780574.1|MT780579.1|MT780571.1
chrM	73	.	A	G	.	.	NUMT=MT780574.1|KM281532.1|KM281533.1|KM281524.1
chrM	182	.	C	T	.	.	NUMT=MH533261.1
chrM	189	.	A	G	.	.	NUMT=MT780579.1|MT780574.1|MT780575.1
chrM	195	.	T	C	.	.	NUMT=MT780579.1|MT780574.1|MT780575.1
chrM	200	.	A	G	.	.	NUMT=MT780579.1|MT780574.1|MT780575.1
chrM	247	.	G	A	.	.	NUMT=MH533261.1
chrM	263	.	A	G	.	.	NUMT=KM281524.1|KM281533.1|KM281532.1|MT780574.1|MT780575.1|MH533261.1
chrM	308	.	C	CC	.	.	NUMT=KM281533.1|KM281532.1
chrM	309	.	CT	C	.	.	NUMT=KM281520.1
chrM	310	.	T	TC	.	.	NUMT=KM281533.1|KM281532.1
chrM	314	.	C	CC	.	.	NUMT=KM281524.1|MH533261.1
chrM	366	.	GA	G	.	.	NUMT=KM281520.1
chrM	466	.	T	C	.	.	NUMT=KM281520.1
chrM	489	.	T	C	.	.	NUMT=KM281532.1
chrM	521	.	ACA	A	.	.	NUMT=KM281520.1
chrM	674	.	T	C	.	.	NUMT=KM281524.1
chrM	750	.	A	G	.	.	NUMT=KM281532.1|KM281533.1|KM281524.1
chrM	877	.	G	C	.	.	NUMT=chr5:80651184-80651847
chrM	883	.	T	G	.	.	NUMT=chr5:80651184-80651847
chrM	930	.	G	A	.	.	NUMT=chr5:80651184-80651847
chrM	956	.	C	A	.	.	NUMT=chr5:80651184-80651847
chrM	957	.	C	T	.	.	NUMT=chr5:80651184-80651847
chrM	958	.	C	T	.	.	NUMT=chr5:80651184-80651847
chrM	960	.	CT	C	.	.	NUMT=chr5:80651184-80651847
chrM	964	.	C	T	.	.	NUMT=chr5:80651184-80651847
chrM	979	.	C	T	.	.	NUMT=chr5:80651184-80651847
chrM	1009	.	C	T	.	.	NUMT=chr5:80651184-80651847|chr13:109423874-109424630
chrM	1018	.	G	A	.	.	NUMT=chr13:109423874-109424630|chr5:80651184-80651847
chrM	1039	.	A	G	.	.	NUMT=chr5:80651184-80651847
chrM	1040	.	T	C	.	.	NUMT=chr5:80651184-80651847
chrM	1106	.	C	T	.	.	NUMT=chr5:80651184-80651847
chrM	1120	.	C	T	.	.	NUMT=chr5:80651184-80651847
chrM	1173	.	CT	C	.	.	NUMT=KM281527.1
chrM	1284	.	T	C	.	.	NUMT=chr5:80651184-80651847
chrM	1292	.	A	G	.	.	NUMT=chr5:80651184-80651847
chrM	1322	.	C	T	.	.	NUMT=chr5:80651184-80651847
chrM	1348	.	G	C	.	.	NUMT=chr5:80651184-80651847
chrM	1376	.	C	T	.	.	NUMT=chr5:80651184-80651847
chrM	1377	.	C	T	.	.	NUMT=chr5:80651184-80651847
chrM	1393	.	G	A	.	.	NUMT=chr5:80651184-80651847
chrM	1405	.	C	T	.	.	NUMT=chr5:80651184-80651847
chrM	1438	.	A	G	.	.	NUMT=KM281532.1|KM281533.1|KM281524.1
chrM	1451	.	T	G	.	.	NUMT=chr5:80651184-80651847
chrM	2427	.	C	CCG	.	.	NUMT=KM281532.1
chrM	2605	.	C	CA	.	.	NUMT=KM281524.1
chrM	2610	.	T	TC	.	.	NUMT=KM281524.1
chrM	2706	.	A	G	.	.	NUMT=KM281524.1|KM281533.1|KM281532.1
chrM	3107	.	NT	T	.	.	NUMT=KM281524.1|KM281533.1|KM281532.1
chrM	3120	.	C	T	.	.	NUMT=KM281524.1
chrM	3121	.	C	A	.	.	NUMT=KM281524.1
chrM	3124	.	T	G	.	.	NUMT=KM281524.1
chrM	3191	.	A	G	.	.	NUMT=KM281524.1
chrM	3348	.	A	G	.	.	NUMT=KM281524.1
chrM	3399	.	A	G	.	.	NUMT=MH534472.1
chrM	3462	.	C	T	.	.	NUMT=MH534472.1
chrM	3591	.	G	A	.	.	NUMT=KM281524.1
chrM	3756	.	A	G	.	.	NUMT=KM281529.1
chrM	4048	.	G	A	.	.	NUMT=chr1:628834-635104
chrM	4104	.	A	G	.	.	NUMT=chr1:628834-635104
chrM	4312	.	C	T	.	.	NUMT=chr1:628834-635104
chrM	4318	.	C	T	.	.	NUMT=chr1:628834-635104
chrM	4456	.	C	T	.	.	NUMT=chr1:628834-635104
chrM	4623	.	T	TG	.	.	NUMT=KM281524.1
chrM	4624	.	C	CC	.	.	NUMT=KM281524.1
chrM	4643	.	G	GCC	.	.	NUMT=KM281524.1
chrM	4736	.	T	C	.	.	NUMT=chr1:628834-635104
chrM	4769	.	A	G	.	.	NUMT=chr1:628834-635104|KM281521.1|KM281533.1|KM281524.1
chrM	4856	.	T	C	.	.	NUMT=chr1:628834-635104
chrM	4904	.	C	T	.	.	NUMT=chr1:628834-635104
chrM	4914	.	C	T	.	.	NUMT=chr1:628834-635104
chrM	4940	.	C	T	.	.	NUMT=chr1:628834-635104
chrM	4958	.	A	G	.	.	NUMT=chr1:628834-635104
chrM	4991	.	G	A	.	.	NUMT=chr1:628834-635104
chrM	5041	.	T	C	.	.	NUMT=chr1:628834-635104
chrM	5075	.	T	C	.	.	NUMT=KM281521.1
chrM	5147	.	G	A	.	.	NUMT=chr1:628834-635104
chrM	5211	.	C	CA	.	.	NUMT=KM281524.1
chrM	5320	.	C	T	.	.	NUMT=chr1:628834-635104
chrM	5351	.	A	G	.	.	NUMT=chr1:628834-635104
chrM	5387	.	C	T	.	.	NUMT=chr1:628834-635104
chrM	5426	.	T	C	.	.	NUMT=chr1:628834-635104
chrM	5460	.	G	A	.	.	NUMT=KM281521.1
chrM	5471	.	G	A	.	.	NUMT=chr1:628834-635104
chrM	5474	.	A	G	.	.	NUMT=chr1:628834-635104
chrM	5498	.	A	G	.	.	NUMT=chr1:628834-635104
chrM	5580	.	T	C	.	.	NUMT=chr1:628834-635104
chrM	5821	.	G	A	.	.	NUMT=chr1:628834-635104
chrM	5840	.	C	T	.	.	NUMT=chr1:628834-635104
chrM	6023	.	G	A	.	.	NUMT=chr1:628834-635104
chrM	6026	.	G	A	.	.	NUMT=KM281521.1
chrM	6112	.	TA	T	.	.	NUMT=KM281522.1
chrM	6126	.	A	AT	.	.	NUMT=KM281524.1
chrM	6127	.	T	TG	.	.	NUMT=KM281524.1
chrM	6128	.	CG	C	.	.	NUMT=KM281522.1
chrM	6173	.	C	A	.	.	NUMT=KM281522.1
chrM	6221	.	T	C	.	.	NUMT=chr1:628834-635104
chrM	6242	.	C	T	.	.	NUMT=chr1:628834-635104
chrM	6253	.	T	C	.	.	NUMT=KM281515.1
chrM	6266	.	A	C	.	.	NUMT=chr1:628834-635104
chrM	6299	.	A	G	.	.	NUMT=chr1:628834-635104
chrM	6366	.	G	A	.	.	NUMT=chr1:628834-635104
chrM	6383	.	G	A	.	.	NUMT=chr1:628834-635104
chrM	6410	.	C	T	.	.	NUMT=chr1:628834-635104|KM281521.1
chrM	6452	.	C	T	.	.	NUMT=chr1:628834-635104|KM281521.1
chrM	6483	.	C	T	.	.	NUMT=chr1:628834-635104
chrM	6512	.	T	C	.	.	NUMT=chr1:628834-635104
chrM	6542	.	C	T	.	.	NUMT=chr1:628834-635104
chrM	6569	.	C	A	.	.	NUMT=chr1:628834-635104
chrM	6599	.	A	G	.	.	NUMT=KM281521.1
chrM	6641	.	T	C	.	.	NUMT=chr1:628834-635104|KM281521.1
chrM	6690	.	G	GG	.	.	NUMT=chr1:628834-635104
chrM	6837	.	A	G	.	.	NUMT=MH533224.1
chrM	6935	.	C	T	.	.	NUMT=chr1:628834-635104
chrM	6938	.	C	T	.	.	NUMT=chr1:628834-635104
chrM	7028	.	C	T	.	.	NUMT=KM281524.1|KM281521.1|KM281533.1
chrM	7083	.	A	AC	.	.	NUMT=KM281523.1
chrM	7116	.	C	T	.	.	NUMT=KM281523.1
chrM	7145	.	C	T	.	.	NUMT=KM281523.1
chrM	7146	.	A	G	.	.	NUMT=chr1:628834-635104|KM281523.1|KM281521.1
chrM	7158	.	A	G	.	.	NUMT=KM281523.1
chrM	7169	.	T	C	.	.	NUMT=KM281523.1
chrM	7220	.	T	C	.	.	NUMT=KM281523.1
chrM	7232	.	C	T	.	.	NUMT=chr1:628834-635104
chrM	7256	.	C	T	.	.	NUMT=chr1:628834-635104|KM281521.1
chrM	7278	.	T	C	.	.	NUMT=KM281521.1
chrM	7299	.	A	G	.	.	NUMT=KM281523.1
chrM	7316	.	G	A	.	.	NUMT=chr1:628834-635104
chrM	7325	.	A	G	.	.	NUMT=KM281523.1
chrM	7364	.	A	G	.	.	NUMT=KM281523.1
chrM	7473	.	A	G	.	.	NUMT=KM281523.1
chrM	7521	.	G	A	.	.	NUMT=KM281523.1|chr1:628834-635104|KM281521.1
chrM	7559	.	A	G	.	.	NUMT=KM281523.1
chrM	7570	.	A	G	.	.	NUMT=KM281521.1
chrM	7610	.	C	T	.	.	NUMT=KM281523.1
chrM	7642	.	G	A	.	.	NUMT=KM281524.1
chrM	7650	.	C	T	.	.	NUMT=chr1:628834-635104|KM281523.1
chrM	7705	.	T	C	.	.	NUMT=KM281523.1|chr1:628834-635104
chrM	7805	.	G	A	.	.	NUMT=KM281524.1
chrM	7810	.	C	T	.	.	NUMT=KM281523.1|chr1:628834-635104
chrM	7861	.	T	C	.	.	NUMT=KM281523.1
chrM	7868	.	C	T	.	.	NUMT=KM281523.1|KM281521.1|chr1:628834-635104
chrM	7891	.	C	T	.	.	NUMT=KM281523.1|chr1:628834-635104
chrM	7900	.	C	T	.	.	NUMT=KM281523.1
chrM	7912	.	G	A	.	.	NUMT=KM281523.1|chr1:628834-635104
chrM	7927	.	C	T	.	.	NUMT=KM281523.1
chrM	8011	.	A	G	.	.	NUMT=KM281523.1
chrM	8021	.	A	G	.	.	NUMT=KM281523.1|chr1:628834-635104
chrM	8038	.	T	C	.	.	NUMT=KM281523.1
chrM	8059	.	C	T	.	.	NUMT=KM281523.1
chrM	8065	.	G	A	.	.	NUMT=chr1:628834-635104|KM281521.1|KM281523.1
chrM	8080	.	C	T	.	.	NUMT=KM281523.1
chrM	8093	.	T	C	.	.	NUMT=KM281523.1
chrM	8119	.	T	C	.	.	NUMT=KM281523.1
chrM	8122	.	A	G	.	.	NUMT=KM281523.1
chrM	8123	.	A	C	.	.	NUMT=KM281524.1
chrM	8140	.	C	T	.	.	NUMT=chr1:628834-635104|KM281523.1
chrM	8152	.	G	A	.	.	NUMT=KM281523.1|chr1:628834-635104
chrM	8158	.	A	G	.	.	NUMT=KM281523.1
chrM	8167	.	T	C	.	.	NUMT=chr1:628834-635104|KM281523.1
chrM	8195	.	CAC	C	.	.	NUMT=chr1:628834-635104
chrM	8203	.	C	T	.	.	NUMT=chr1:628834-635104|KM281523.1
chrM	8206	.	G	A	.	.	NUMT=KM281523.1
chrM	8251	.	G	A	.	.	NUMT=KM281523.1
chrM	8274	.	C	T	.	.	NUMT=KM281523.1
chrM	8275	.	C	T	.	.	NUMT=KM281523.1
chrM	8384	.	A	G	.	.	NUMT=KM281523.1
chrM	8392	.	G	A	.	.	NUMT=chr1:628834-635104
chrM	8405	.	A	G	.	.	NUMT=KM281523.1
chrM	8419	.	T	C	.	.	NUMT=KM281523.1
chrM	8455	.	C	T	.	.	NUMT=chr1:628834-635104|KM281523.1
chrM	8461	.	C	T	.	.	NUMT=chr1:628834-635104|KM281521.1|KM281523.1
chrM	8467	.	C	T	.	.	NUMT=KM281523.1
chrM	8468	.	C	T	.	.	NUMT=KM281521.1
chrM	8479	.	AC	A	.	.	NUMT=KM281523.1
chrM	8481	.	CA	C	.	.	NUMT=KM281523.1
chrM	8503	.	T	C	.	.	NUMT=chr1:628834-635104
chrM	8545	.	G	A	.	.	NUMT=chr1:628834-635104
chrM	8655	.	C	T	.	.	NUMT=chr1:628834-635104|KM281521.1
chrM	8677	.	A	C	.	.	NUMT=chr1:628834-635104
chrM	8701	.	A	G	.	.	NUMT=KM281521.1|chr1:628834-635104|KM281533.1
chrM	8718	.	A	G	.	.	NUMT=chr1:628834-635104|KM281521.1
chrM	8790	.	G	A	.	.	NUMT=KM281521.1
chrM	8860	.	A	G	.	.	NUMT=KM281533.1|KM281524.1|chr1:628834-635104|KM281521.1
chrM	8943	.	C	T	.	.	NUMT=chr1:628834-635104
chrM	9060	.	C	A	.	.	NUMT=chr1:628834-635104
chrM	9075	.	C	T	.	.	NUMT=chr1:628834-635104
chrM	9142	.	G	GC	.	.	NUMT=KM281524.1
chrM	9163	.	G	GA	.	.	NUMT=KM281524.1
chrM	9168	.	C	T	.	.	NUMT=chr1:628834-635104
chrM	9174	.	T	C	.	.	NUMT=KM281521.1
chrM	9254	.	A	G	.	.	NUMT=chr1:628834-635104
chrM	9311	.	T	C	.	.	NUMT=KM281531.1
chrM	9325	.	T	C	.	.	NUMT=chr1:628834-635104|KM281521.1|KM281531.1
chrM	9329	.	G	C	.	.	NUMT=chr1:628834-635104|KM281531.1
chrM	9332	.	C	A	.	.	NUMT=KM281531.1
chrM	9434	.	A	G	.	.	NUMT=chr1:628834-635104
chrM	9527	.	C	T	.	.	NUMT=chr1:628834-635104
chrM	9530	.	T	C	.	.	NUMT=chr1:628834-635104
chrM	9540	.	T	C	.	.	NUMT=KM281521.1|chr1:628834-635104
chrM	9545	.	A	G	.	.	NUMT=chr1:628834-635104
chrM	9548	.	G	A	.	.	NUMT=chr1:628834-635104
chrM	9629	.	A	G	.	.	NUMT=chr1:628834-635104
chrM	9755	.	G	A	.	.	NUMT=KM281521.1
chrM	10398	.	A	G	.	.	NUMT=KM281521.1
chrM	10475	.	C	CC	.	.	NUMT=KM281524.1
chrM	10486	.	T	TA	.	.	NUMT=KM281524.1
chrM	10502	.	A	AT	.	.	NUMT=KM281524.1
chrM	10530	.	G	A	.	.	NUMT=KM281521.1
chrM	10664	.	C	T	.	.	NUMT=KM281521.1
chrM	10688	.	G	A	.	.	NUMT=KM281521.1
chrM	10754	.	A	G	.	.	NUMT=KM281521.1
chrM	10810	.	T	C	.	.	NUMT=KM281521.1
chrM	10873	.	T	C	.	.	NUMT=KM281521.1
chrM	10915	.	T	C	.	.	NUMT=KM281521.1
chrM	11073	.	C	CC	.	.	NUMT=KM281518.1
chrM	11074	.	C	CG	.	.	NUMT=KM281518.1
chrM	11083	.	A	G	.	.	NUMT=MH534280.1|KM281517.1
chrM	11125	.	C	T	.	.	NUMT=KM281521.1
chrM	11129	.	A	G	.	.	NUMT=MH534280.1|KM281517.1
chrM	11134	.	A	AG	.	.	NUMT=KM281518.1
chrM	11137	.	T	C	.	.	NUMT=KM281517.1|MH534280.1
chrM	11147	.	T	C	.	.	NUMT=MH534280.1|KM281517.1
chrM	11151	.	C	T	.	.	NUMT=MH534280.1|KM281517.1
chrM	11155	.	CA	C	.	.	NUMT=KM281518.1
chrM	11176	.	G	A	.	.	NUMT=KM281517.1|MH534280.1
chrM	11467	.	A	G	.	.	NUMT=KM281524.1
chrM	11623	.	C	T	.	.	NUMT=KM281521.1
chrM	11662	.	T	C	.	.	NUMT=chr5:134926533-134927184
chrM	11687	.	A	AG	.	.	NUMT=KM281524.1
chrM	11708	.	A	G	.	.	NUMT=chr5:134926533-134927184
chrM	11719	.	G	A	.	.	NUMT=KM281521.1|chr5:134926533-134927184|KM281524.1
chrM	11767	.	C	T	.	.	NUMT=chr5:134926533-134927184
chrM	11770	.	T	C	.	.	NUMT=chr5:134926533-134927184
chrM	11788	.	C	T	.	.	NUMT=chr5:134926533-134927184
chrM	11809	.	T	C	.	.	NUMT=chr5:134926533-134927184
chrM	11827	.	T	C	.	.	NUMT=chr5:134926533-134927184
chrM	11852	.	G	A	.	.	NUMT=chr5:134926533-134927184
chrM	11857	.	C	T	.	.	NUMT=chr5:134926533-134927184
chrM	11887	.	G	A	.	.	NUMT=chr5:134926533-134927184
chrM	11914	.	G	A	.	.	NUMT=chr5:134926533-134927184|KM281521.1
chrM	11963	.	G	A	.	.	NUMT=chr5:134926533-134927184
chrM	12007	.	G	A	.	.	NUMT=chr5:134926533-134927184
chrM	12013	.	A	G	.	.	NUMT=chr5:134926533-134927184
chrM	12018	.	C	G	.	.	NUMT=chr5:134926533-134927184
chrM	12064	.	C	T	.	.	NUMT=chr5:134926533-134927184
chrM	12088	.	C	T	.	.	NUMT=chr5:134926533-134927184
chrM	12091	.	T	C	.	.	NUMT=chr5:134926533-134927184
chrM	12115	.	C	T	.	.	NUMT=chr5:134926533-134927184
chrM	12121	.	T	C	.	.	NUMT=KM281526.1
chrM	12123	.	C	T	.	.	NUMT=KM281526.1
chrM	12136	.	T	C	.	.	NUMT=chr5:134926533-134927184
chrM	12175	.	T	C	.	.	NUMT=KM281526.1
chrM	12189	.	T	C	.	.	NUMT=KM281526.1|chr5:134926533-134927184|KM281521.1
chrM	12215	.	T	G	.	.	NUMT=chr5:134926533-134927184
chrM	12218	.	C	T	.	.	NUMT=chr5:134926533-134927184
chrM	12220	.	A	AG	.	.	NUMT=KM281524.1
chrM	12236	.	G	A	.	.	NUMT=chr5:134926533-134927184
chrM	12237	.	C	T	.	.	NUMT=chr5:134926533-134927184
chrM	12244	.	G	GA	.	.	NUMT=KM281524.1
chrM	12245	.	T	G	.	.	NUMT=KM281524.1
chrM	12246	.	C	G	.	.	NUMT=KM281524.1
chrM	12247	.	T	G	.	.	NUMT=KM281524.1
chrM	12267	.	C	CG	.	.	NUMT=KM281524.1
chrM	12308	.	A	G	.	.	NUMT=KM281524.1
chrM	12372	.	G	A	.	.	NUMT=KM281524.1
chrM	12612	.	A	G	.	.	NUMT=KM281526.1
chrM	12630	.	G	A	.	.	NUMT=KM281526.1
chrM	12684	.	G	A	.	.	NUMT=KM281526.1_like
chrM	12705	.	C	T	.	.	NUMT=KM281533.1|KM281526.1|KM281521.1
chrM	12825	.	T	C	.	.	NUMT=MH534373.1|KM281519.1
chrM	12850	.	A	G	.	.	NUMT=KM281526.1
chrM	12900	.	A	G	.	.	NUMT=KM281521.1
chrM	13020	.	T	C	.	.	NUMT=KM281526.1
chrM	13062	.	A	G	.	.	NUMT=KM281526.1
chrM	13095	.	T	C	.	.	NUMT=KM281526.1
chrM	13105	.	A	G	.	.	NUMT=KM281526.1|KM281521.1
chrM	13151	.	TA	T	.	.	NUMT=KM281526.1
chrM	13156	.	CA	C	.	.	NUMT=KM281526.1
chrM	13162	.	CT	C	.	.	NUMT=KM281526.1
chrM	13165	.	A	C	.	.	NUMT=KM281526.1
chrM	13166	.	C	GG	.	.	NUMT=KM281526.1
chrM	13269	.	A	G	.	.	NUMT=KM281526.1|KM281521.1
chrM	13276	.	A	G	.	.	NUMT=KM281521.1|KM281526.1
chrM	13359	.	G	A	.	.	NUMT=KM281526.1|KM281521.1
chrM	13387	.	A	AAA	.	.	NUMT=KM281526.1
chrM	13506	.	C	T	.	.	NUMT=KM281526.1|KM281521.1
chrM	13524	.	C	T	.	.	NUMT=KM281526.1
chrM	13590	.	G	A	.	.	NUMT=KM281524.1
chrM	13650	.	C	T	.	.	NUMT=KM281526.1|KM281521.1
chrM	13656	.	T	C	.	.	NUMT=KM281526.1
chrM	13680	.	C	T	.	.	NUMT=KM281526.1
chrM	13753	.	T	C	.	.	NUMT=KM281521.1
chrM	13889	.	G	A	.	.	NUMT=KM281521.1
chrM	14179	.	A	G	.	.	NUMT=KM281524.1
chrM	14225	.	C	CG	.	.	NUMT=KM281533.1
chrM	14252	.	C	CC	.	.	NUMT=KM281533.1
chrM	14289	.	C	CN	.	.	NUMT=KM281533.1
chrM	14296	.	A	G	.	.	NUMT=KM281521.1
chrM	14322	.	A	G	.	.	NUMT=KM281533.1
chrM	14344	.	A	AG	.	.	NUMT=KM281524.1
chrM	14359	.	C	CC	.	.	NUMT=KM281533.1
chrM	14391	.	C	CC	.	.	NUMT=KM281533.1
chrM	14568	.	C	G	.	.	NUMT=KM281532.1
chrM	14569	.	G	A	.	.	NUMT=KM281521.1
chrM	14587	.	A	G	.	.	NUMT=KM281521.1
chrM	14603	.	G	GAACGGGN	.	.	NUMT=KM281532.1
chrM	14766	.	C	T	.	.	NUMT=KM281532.1|KM281533.1|KM281524.1|KM281521.1
chrM	14779	.	A	AAAAAAAACCCTTT	.	.	NUMT=KM281532.1
chrM	14783	.	T	TAAAAC	.	.	NUMT=KM281532.1
chrM	14800	.	C	T	.	.	NUMT=MH533883.1|KM281513.1
chrM	14920	.	C	T	.	.	NUMT=KM281513.1
chrM	14950	.	C	T	.	.	NUMT=KM281513.1|MH533883.1
chrM	14956	.	T	C	.	.	NUMT=KM281513.1|MH533883.1
chrM	14969	.	T	C	.	.	NUMT=KM281513.1|MH533883.1
chrM	15043	.	G	A	.	.	NUMT=KM281532.1
chrM	15218	.	A	G	.	.	NUMT=KM281521.1
chrM	15287	.	T	C	.	.	NUMT=KM281524.1
chrM	15294	.	T	G	.	.	NUMT=KM281524.1
chrM	15301	.	G	A	.	.	NUMT=KM281532.1
chrM	15326	.	A	G	.	.	NUMT=KM281524.1|KM281521.1|KM281532.1|KM281533.1
chrM	15443	.	C	T	.	.	NUMT=KM281521.1
chrM	15575	.	G	C	.	.	NUMT=KM281533.1
chrM	15578	.	T	C	.	.	NUMT=KM281533.1
chrM	15580	.	C	T	.	.	NUMT=KM281533.1
chrM	15582	.	C	A	.	.	NUMT=KM281533.1
chrM	15583	.	A	AG	.	.	NUMT=KM281533.1
chrM	15584	.	A	G	.	.	NUMT=KM281533.1
chrM	15585	.	T	G	.	.	NUMT=KM281533.1
chrM	15638	.	A	AG	.	.	NUMT=KM281521.1
chrM	15789	.	C	T	.	.	NUMT=KM281521.1|KM281530.1
chrM	15884	.	G	A	.	.	NUMT=KM281521.1
chrM	15900	.	T	C	.	.	NUMT=KM281533.1
chrM	15904	.	C	T	.	.	NUMT=MT780577.1
chrM	15924	.	A	G	.	.	NUMT=KM281521.1
chrM	15927	.	G	A	.	.	NUMT=KM281524.1
chrM	16093	.	T	C	.	.	NUMT=KM281514.1|MH533894.1
chrM	16111	.	C	A	.	.	NUMT=KM281521.1
chrM	16129	.	G	A	.	.	NUMT=KM281521.1|KM281528.1
chrM	16153	.	G	A	.	.	NUMT=KM281521.1
chrM	16169	.	C	T	.	.	NUMT=MH533894.1|KM281514.1
chrM	16172	.	T	C	.	.	NUMT=KM281524.1
chrM	16179	.	C	T	.	.	NUMT=MT780578.1|MT780577.1|MT780570.1
chrM	16187	.	C	T	.	.	NUMT=KM281521.1
chrM	16189	.	T	A	.	.	NUMT=KM281528.1
chrM	16189	.	T	C	.	.	NUMT=KM281521.1
chrM	16209	.	T	C	.	.	NUMT=MH533894.1|KM281514.1
chrM	16218	.	C	T	.	.	NUMT=KM281528.1
chrM	16219	.	A	G	.	.	NUMT=KM281524.1
chrM	16223	.	C	T	.	.	NUMT=KM281532.1|KM281533.1|KM281514.1|MH533894.1|KM281521.1
chrM	16230	.	A	G	.	.	NUMT=KM281521.1|MH533894.1|KM281514.1|KM281528.1
chrM	16234	.	C	T	.	.	NUMT=KM281521.1|MH533894.1|KM281514.1
chrM	16249	.	T	C	.	.	NUMT=KM281521.1|KM281528.1
chrM	16257	.	C	CA	.	.	NUMT=KM281528.1
chrM	16261	.	C	T	.	.	NUMT=KM281524.1
chrM	16263	.	TC	T	.	.	NUMT=KM281528.1
chrM	16265	.	A	C	.	.	NUMT=KM281521.1
chrM	16274	.	G	A	.	.	NUMT=KM281528.1
chrM	16278	.	C	T	.	.	NUMT=MH533894.1|KM281514.1|KM281528.1|KM281524.1
chrM	16284	.	A	G	.	.	NUMT=KM281528.1
chrM	16288	.	T	C	.	.	NUMT=KM281528.1
chrM	16290	.	C	T	.	.	NUMT=KM281528.1
chrM	16291	.	C	T	.	.	NUMT=KM281521.1
chrM	16293	.	A	C	.	.	NUMT=KM281528.1
chrM	16298	.	T	C	.	.	NUMT=MT780571.1
chrM	16299	.	A	G	.	.	NUMT=MH533894.1|KM281514.1
chrM	16301	.	C	T	.	.	NUMT=KM281528.1
chrM	16311	.	T	C	.	.	NUMT=KM281521.1|MH533894.1|KM281514.1|KM281528.1
chrM	16355	.	C	T	.	.	NUMT=KM281514.1|MH533894.1|KM281528.1
chrM	16356	.	T	C	.	.	NUMT=MT780571.1|KM281528.1|MT780579.1|MT780577.1|MT780578.1|KM281514.1|MT780570.1|MH533894.1
chrM	16359	.	T	C	.	.	NUMT=KM281514.1|MH533894.1
chrM	16362	.	T	C	.	.	NUMT=KM281514.1|MH533894.1
chrM	16368	.	T	C	.	.	NUMT=KM281528.1
chrM	16379	.	C	CC	.	.	NUMT=KM281533.1
chrM	16381	.	T	C	.	.	NUMT=KM281532.1
chrM	16390	.	G	A	.	.	NUMT=KM281528.1
chrM	16399	.	A	G	.	.	NUMT=KM281528.1
chrM	16444	.	C	T	.	.	NUMT=KM281528.1
chrM	16465	.	C	T	.	.	NUMT=KM281521.1
chrM	16496	.	G	A	.	.	NUMT=KM281528.1
chrM	16519	.	T	C	.	.	NUMT=KM281514.1|MH533894.1|KM281524.1|KM281528.1
chrM	16527	.	C	T	.	.	NUMT=KM281528.1|KM281514.1|MH533894.1
